# Supplementary material for: Multi-allelic QTL analysis of protein content in a bi-parental population of cultivated tetraploid potato
Source: Euphytica. 2019 Jan 8;215(2):14. doi: 10.1007/s10681-018-2331-z (PMC6390886; doi:10.1007/s10681-018-2331-z)
Supplement: Supplementary file 13 — Supplementary material 13 (CSV 1099 kb) [file 10681_2018_2331_MOESM13_ESM.csv]

LG	marker	position	h1	h2	h3	h4	h5	h6	h7	h8
1	C3_T400038080_2326F	0	0	0	0	0	0	0	1	1
1	solcap_snp_c2_30957	0	0	0	0	0	0	0	1	1
1	C3_T400038023_1286R	0	0	0	0	0	0	0	1	1
1	C3_T400038059_216F	0	0	0	0	0	0	0	1	1
1	C3_T400047957_438F	0	0	0	0	0	0	0	1	1
1	C3_T400038023_1058R	0	0	0	0	0	0	0	1	1
1	C3_T400038023_1191R	0	0	0	0	0	0	0	1	1
1	C3_T400038065_268F	0	0	0	0	0	0	0	1	1
1	C3_T400038080_1002F	0	0	0	0	0	0	0	1	1
1	C3_T400038021_267R	0	0	0	0	0	0	0	1	1
1	C3_T400038023_1247R	0	0	0	0	0	0	0	1	1
1	solcap_snp_c2_30983	0.471462362	0	1	0	1	1	1	0	0
1	C3_T400046482_862F	2.363877804	0	0	1	0	0	0	1	1
1	C3_T400046482_301F	2.483124913	0	0	1	0	0	0	1	1
1	solcap_snp_c1_9428	2.485400132	0	0	1	0	0	0	1	1
1	C3_T400048002_1382R	2.504177407	0	0	1	0	0	0	1	1
1	PotVar0122389	2.505372371	0	0	1	0	0	0	1	1
1	PotVar0122422	2.515887638	0	0	1	0	0	0	1	1
1	PotVar0099436	2.67945472	1	0	1	0	0	0	1	1
1	C3_T400015776_1170R	2.71281818	0	0	1	0	0	0	1	1
1	solcap_snp_c2_30955	2.775463656	1	0	0	0	0	1	0	0
1	solcap_snp_c2_30956	2.783106518	1	0	0	0	0	1	0	0
1	C3_T400015833_2140F	2.843367626	0	0	1	0	0	0	1	1
1	solcap_snp_c2_14761	2.900946577	0	1	0	1	1	1	0	0
1	C3_T400015784_230R2_varCG	2.930430407	0	0	1	0	0	0	1	1
1	C3_T400015793_1477R	2.932356372	0	0	1	0	0	0	1	1
1	C3_T400015833_2188F	2.936188798	0	0	1	0	0	0	1	1
1	C3_T400008789_689R	2.948335099	1	0	0	0	0	1	0	0
1	C3_T400014211_417R	2.957167044	0	1	0	1	1	1	0	0
1	PotVar0099862	2.983321934	0	0	1	0	0	0	1	1
1	C3_T400038012_2663R	3.041270599	1	0	0	0	0	1	0	0
1	C3_T400015868_1511F	3.100847123	0	0	1	0	0	0	1	1
1	C3_T400015864_688F	3.146415283	0	0	1	0	0	0	1	1
1	C3_T400015864_1070F	3.152721147	0	0	1	0	0	0	1	1
1	C3_T400015864_1750F	3.1572427	0	0	1	0	0	0	1	1
1	PotVar0099669	3.198260903	1	0	0	1	1	0	0	0
1	C3_T400015874_100F	3.276701822	0	0	1	0	0	0	1	1
1	PotVar0099751	3.439634534	0	0	1	0	0	0	1	1
1	C3_T400004053_864R	3.617403647	0	0	1	0	0	0	1	1
1	PotVar0099579	3.63733363	0	0	1	0	0	0	1	1
1	C3_T400015833_884F	3.648199564	0	0	0	1	1	0	0	0
1	PotVar0099653	3.654107598	0	0	1	0	0	0	1	1
1	C3_T400004049_2346R	3.710819088	0	0	1	0	0	0	1	1
1	C3_T400004156_1018F	3.717237915	0	0	1	0	0	0	1	1
1	C3_T400084916_501F	3.723309619	0	0	1	0	0	0	1	1
1	C3_T400015838_1037F	3.723913239	0	0	0	1	1	0	0	0
1	PotVar0099599	3.746209939	0	0	1	0	0	0	1	1
1	C3_T400047957_734F	3.826732657	1	0	0	0	0	0	0	0
1	C3_T400015853_1472F	3.845472932	1	0	0	0	0	1	0	0
1	C3_T400084916_43F	3.84935983	0	0	1	0	0	0	1	1
1	C3_T400015856_383F	3.862205194	1	0	0	0	0	1	0	0
1	C3_T400004159_430F	3.914703496	0	0	1	0	0	0	1	1
1	C3_T400004043_518R	3.976106591	0	1	0	1	1	0	0	0
1	PotVar0099578	3.978513863	1	0	0	0	0	1	0	0
1	C3_T400004068_488R	3.981610221	0	0	1	0	0	0	1	1
1	C3_T400004186_404R	3.982289311	1	1	0	0	0	1	0	0
1	C3_T400038006_1632R	4.094201497	0	0	0	0	0	1	0	0
1	C3_T400004065_2400R	4.101847349	0	0	1	0	0	0	1	1
1	PotVar0122386	4.114628985	0	0	0	0	0	1	0	0
1	C3_T400048023_1443R	4.202720015	0	0	0	0	0	1	0	0
1	C3_T400048015_1451R	4.23446998	0	0	0	0	0	1	0	0
1	PotVar0122414	4.277099289	0	0	0	0	0	1	0	0
1	solcap_snp_c1_4803	4.289096676	0	0	1	0	0	0	1	1
1	C3_T400048002_998R	4.290546735	0	0	0	0	0	1	0	0
1	PotVar0122353	4.290546735	0	0	0	0	0	1	0	0
1	PotVar0122388	4.290546735	0	0	0	0	0	1	0	0
1	C3_T400047969_445R	4.290546735	0	0	0	0	0	1	0	0
1	PotVar0122423	4.290546735	0	0	0	0	0	1	0	0
1	PotVar0099652	4.324225299	1	0	0	0	0	1	0	0
1	C3_T400038006_1488R	4.328713422	0	0	1	0	0	1	1	1
1	C3_T400046482_1019F	4.392492581	0	0	0	0	0	1	0	0
1	solcap_snp_c2_37816	4.499686753	0	0	1	0	0	1	1	1
1	C3_T400047938_275F	4.552796429	0	0	1	0	0	1	1	1
1	C3_T400004095_1024R	4.602433778	0	0	1	0	0	0	1	1
1	C3_T400015782_345R	4.687207193	0	0	1	0	0	1	1	1
1	C3_T400004176_1009F	4.687467119	0	0	1	0	0	0	1	1
1	C3_T400004181_1081F	4.688698958	0	0	1	0	0	0	1	1
1	C3_T400004181_977F	4.710112629	0	0	1	0	0	0	1	1
1	PotVar0099537	4.759253981	0	0	1	0	0	0	1	1
1	C3_T400004180_665F	4.768637662	0	0	1	0	0	0	1	1
1	C3_T400015837_265F	4.894711464	0	0	1	0	0	1	1	1
1	C3_T400014214_129R	5.107343534	0	0	1	0	0	0	1	1
1	C3_T400015784_350R	5.117360894	0	0	0	0	0	1	0	0
1	C3_T400015833_1986F	5.127201607	0	0	0	0	0	1	0	0
1	C3_T400015830_616F	5.133936387	0	0	0	0	0	1	0	0
1	C3_T400015824_610F	5.20661602	0	1	0	0	0	1	0	0
1	C3_T400004156_385F	5.396866963	1	0	0	0	0	0	0	0
1	C3_T400015799_1203R	5.420460239	0	0	0	0	0	1	0	0
1	C3_T400004043_563R	5.467578656	0	0	1	0	0	1	1	1
1	C3_T400079540_1242F	5.506784376	0	0	1	0	0	0	1	1
1	C3_T400079538_333F	5.508331774	0	0	1	0	0	0	1	1
1	C3_T400079538_135F	5.531094333	0	0	1	0	0	0	1	1
1	C3_T400079538_410F	5.563105698	0	0	1	0	0	0	1	1
1	C3_T400008058_1530F	5.590106314	0	0	1	0	0	0	1	1
1	C3_T400004129_331F	5.771276575	0	0	0	0	0	1	0	0
1	C3_T400038072_385F	5.777877769	0	1	0	0	0	0	0	0
1	PotVar0099756	5.815055523	0	0	0	0	0	1	0	0
1	C3_T400079506_687R	5.829983291	0	0	1	0	0	0	1	1
1	PotVar0110922	5.835004123	0	0	1	0	0	0	1	1
1	C3_T400079506_739R	5.864798117	0	0	1	0	0	0	1	1
1	C3_T400015869_1171F	5.909938446	0	1	0	0	0	1	0	0
1	C3_T400079498_609R	5.962432451	0	0	1	0	0	0	1	1
1	PotVar0099321	5.994608475	1	0	0	0	0	0	0	0
1	C3_T400079518_2636F	5.998516471	0	0	1	0	0	0	1	1
1	C3_T400047982_912R	6.083215447	0	1	0	0	0	0	0	0
1	PotVar0099426	6.090638853	1	0	0	0	0	0	0	0
1	C3_T400008043_642F	6.146613882	1	0	0	0	0	0	0	0
1	C3_T400015830_460F	6.224537896	0	1	0	0	0	0	0	0
1	C3_T400008048_1180F	6.258047116	1	0	0	0	0	0	0	0
1	C3_T400015825_565F	6.270514362	0	1	0	0	0	0	0	0
1	C3_T400079521_764F	6.387385685	0	0	0	1	1	0	0	0
1	solcap_snp_c2_14839	6.434475051	0	0	1	0	0	0	1	1
1	solcap_snp_c2_14707	6.468391869	0	0	1	0	0	0	1	1
1	PotVar0099900	6.554442721	0	1	0	0	0	0	0	0
1	PotVar0124534	6.577371496	0	1	0	1	1	0	0	0
1	C3_T400079491_88R	6.847379987	1	0	0	0	0	0	0	0
1	PotVar0124628	6.874795821	0	0	0	1	1	0	0	0
1	PotVar0124617	6.878360937	0	0	1	0	0	0	1	1
1	C3_T400066731_983R	6.974591286	1	1	0	0	0	0	0	0
1	C3_T400001873_1833F	6.979166066	1	0	0	1	1	0	0	0
1	C3_T400038058_493F	7.001582649	0	0	1	0	0	0	0	0
1	C3_T400066731_2010R	7.021634032	1	1	0	0	0	0	0	0
1	C3_T400001886_2397F	7.04092232	0	0	1	0	0	0	1	1
1	C3_T400001898_158F	7.060833084	0	0	1	0	0	0	1	1
1	C3_T400001886_2100F	7.069540468	0	0	1	0	0	0	1	1
1	solcap_snp_c2_53068	7.086619678	1	0	0	1	1	0	0	0
1	C3_T400001912_1607R	7.090753379	1	0	0	1	1	0	0	0
1	C3_T400066723_560R	7.100759008	1	1	0	0	0	0	0	0
1	C3_T400066759_248F	7.118031408	1	1	0	0	0	0	0	0
1	C3_T400064776_338F	7.145161918	1	1	0	0	0	0	0	0
1	C3_T400001904_1070R	7.313590196	1	0	0	1	1	0	0	0
1	C3_T400001906_1012R	7.345216073	1	0	0	1	1	0	0	0
1	C3_T400066706_636R	7.487331171	1	1	0	0	0	0	0	0
1	solcap_snp_c2_49906	7.596405199	1	0	0	0	0	0	0	0
1	PotVar0124463	7.600799255	1	0	0	0	0	0	0	0
1	C3_T400001942_818R	7.600799255	1	0	0	0	0	0	0	0
1	C3_T400001939_757R	7.600799255	1	0	0	0	0	0	0	0
1	C3_T400001908_1307R	7.693513018	0	0	1	0	0	0	1	1
1	PotVar0124552	7.693554499	1	0	0	0	0	0	0	0
1	C3_T400066706_2214R	7.705034626	1	1	0	0	0	0	0	0
1	solcap_snp_c2_14708	7.731255293	0	0	1	0	0	1	1	1
1	C3_T400004155_355F	7.945857508	0	1	0	0	0	0	0	0
1	C3_T400064862_444R	8.170190841	0	1	0	1	1	0	0	0
1	C3_T400066753_81F	8.399664037	1	1	0	0	0	0	0	0
1	C3_T400066753_432F	8.405455667	1	1	0	0	0	0	0	0
1	C3_T400001913_372R	8.443531779	0	0	1	0	0	1	1	1
1	C3_T400001873_2016F	8.449384331	0	0	1	0	0	1	1	1
1	PotVar0127022	8.510317243	0	0	1	0	0	0	1	1
1	C3_T400066399_1839F	8.542496909	1	1	0	0	0	0	0	0
1	C3_T400066653_388R	8.559929847	1	1	0	0	0	0	0	0
1	C3_T400064832_2024R	8.564349386	0	0	0	1	1	0	0	0
1	C3_T400001865_2770F	8.590347222	0	0	1	0	0	1	1	1
1	C3_T400064878_280R	8.604211926	0	0	1	0	0	1	1	1
1	C3_T400064824_1523R	8.616587327	0	0	0	1	1	0	0	0
1	C3_T400001865_931F	8.643009533	0	0	1	0	0	1	1	1
1	PotVar0036085	8.68631192	0	0	0	0	0	0	1	1
1	C3_T400066393_2565F	8.699971085	1	1	0	0	0	0	0	0
1	C3_T400091080_304F	8.702806495	1	1	0	0	0	0	0	0
1	C3_T400064877_184R	8.721325227	0	0	1	0	0	1	1	1
1	C3_T400066399_1742F	8.734058797	0	0	0	0	0	0	1	1
1	PotVar0126912	8.793504658	0	0	1	0	0	0	1	1
1	C3_T400064877_341R	8.90215528	0	0	1	0	0	1	1	1
1	C3_T400066372_1331F	9.041850174	0	0	0	0	0	0	1	1
1	C3_T400079517_307F	9.078086894	0	0	0	0	0	1	0	0
1	C3_T400064784_495F	9.267438248	0	0	1	0	0	1	1	1
1	C3_T400079486_386R	9.277757109	0	0	0	0	0	1	0	0
1	C3_T400079514_864F	9.279587628	0	0	0	0	0	1	0	0
1	C3_T400079485_413R	9.279587628	0	0	0	0	0	1	0	0
1	C3_T400079485_1243R	9.279587628	0	0	0	0	0	1	0	0
1	C3_T400079486_789R	9.279587628	0	0	0	0	0	1	0	0
1	C3_T400079486_1375R	9.281852819	0	0	0	0	0	1	0	0
1	C3_T400064859_795R	9.306633795	0	0	1	0	0	1	1	1
1	C3_T400066706_1902R	9.355293534	0	0	0	1	1	0	0	0
1	C3_T400066365_1946F	9.356300687	0	0	0	0	0	0	1	1
1	C3_T400066372_3299F	9.378712979	0	0	0	0	0	0	1	1
1	C3_T400066365_1162F	9.410864181	0	0	0	0	0	0	1	1
1	C3_T400064837_900R	9.426527386	0	0	1	0	0	1	1	1
1	C3_T400066365_1487F	9.453701146	0	0	0	0	0	0	1	1
1	PotVar0126918	9.455741115	0	0	1	0	0	1	1	1
1	C3_T400066706_2895R	9.461482893	0	0	0	1	1	0	0	0
1	C3_T400079474_726R	9.492644219	0	0	0	0	0	1	0	0
1	C3_T400066365_547F	9.52820067	0	0	0	0	0	0	1	1
1	C3_T400001899_1099F	9.569400662	0	1	0	0	0	0	0	0
1	C3_T400064826_196R	9.664345551	1	0	0	0	0	0	0	0
1	C3_T400001900_642F	9.712341574	0	1	0	0	0	0	0	0
1	C3_T400001937_502R	9.744294862	0	0	0	0	0	1	0	0
1	PotVar0124464	9.753626536	0	0	0	0	0	1	0	0
1	PotVar0124515	9.754622347	0	0	0	0	0	1	0	0
1	C3_T400001896_1676F	9.754622347	0	0	0	0	0	1	0	0
1	C3_T400001894_1781F	9.754622347	0	0	0	0	0	1	0	0
1	C3_T400001899_1151F	9.754622347	0	0	0	0	0	1	0	0
1	C3_T400066355_608F	9.79971762	0	0	0	0	0	0	1	1
1	C3_T400064786_184F	9.874954591	1	0	0	0	0	0	0	0
1	C3_T400064784_420F	9.874954591	1	0	0	0	0	0	0	0
1	C3_T400001936_1494R	9.964628405	0	1	0	0	0	0	0	0
1	C3_T400001914_774R	10.11003813	0	0	0	0	0	1	0	0
1	PotVar0035883	10.13782964	0	0	0	0	0	0	1	1
1	C3_T400066352_1128F	10.15631022	0	0	0	0	0	0	1	1
1	C3_T400066617_362R	10.18071321	0	0	0	0	0	0	1	1
1	C3_T400066706_1337R	10.19264916	0	0	1	0	0	1	1	1
1	C3_T400001913_321R	10.19350161	0	0	0	0	0	1	0	0
1	C3_T400066643_1020R	10.23548678	0	1	0	1	1	0	0	0
1	C3_T400066706_993R	10.34848039	0	0	1	0	0	1	1	1
1	C3_T400001912_1375R	10.42706389	0	0	0	0	0	1	0	0
1	C3_T400064863_567R	10.55000181	0	0	0	0	0	1	0	0
1	C3_T400001865_3029F	10.55121214	0	0	0	0	0	1	0	0
1	C3_T400001869_2313F	10.55139228	0	0	0	0	0	1	0	0
1	C3_T400001869_1851F	10.55506454	0	0	0	0	0	1	0	0
1	C3_T400001869_1969F	10.55579825	0	0	0	0	0	1	0	0
1	C3_T400091080_855F	10.56251603	0	0	1	0	0	1	1	1
1	C3_T400066383_483F	10.60721248	0	0	1	0	0	1	1	1
1	C3_T400001869_101F	10.63119925	0	0	0	0	0	1	0	0
1	C3_T400066656_937R	10.65423675	0	0	1	0	0	1	1	1
1	C3_T400066399_1196F	10.71077328	0	0	1	0	0	1	1	1
1	C3_T400066342_714F	10.89377609	1	0	0	1	1	0	0	0
1	PotVar0127038	10.92758524	0	0	0	0	0	1	0	0
1	C3_T400001873_1715F	10.97037252	0	1	0	0	0	0	0	0
1	C3_T400001873_1399F	10.97806304	0	1	0	0	0	0	0	0
1	C3_T400001872_1095F	10.97806304	0	1	0	0	0	0	0	0
1	C3_T400066358_1627F	10.98947986	0	0	1	0	0	1	1	1
1	C3_T400066609_121R	10.99959705	0	0	0	0	0	0	1	1
1	C3_T400066370_824F	11.0067285	0	0	1	0	0	1	1	1
1	C3_T400001914_1123R	11.04560417	0	1	0	0	0	0	0	0
1	C3_T400001908_613R	11.09763522	0	1	0	0	0	0	0	0
1	C3_T400001908_673R	11.1023893	0	1	0	0	0	0	0	0
1	C3_T400001869_754F	11.1023893	0	1	0	0	0	0	0	0
1	C3_T400001906_691R	11.1023893	0	1	0	0	0	0	0	0
1	C3_T400001906_284R	11.1023893	0	1	0	0	0	0	0	0
1	C3_T400001906_1207R	11.1023893	0	1	0	0	0	0	0	0
1	PotVar0126769	11.11002568	0	0	0	0	0	1	0	0
1	C3_T400064779_750F	11.19457033	0	0	0	0	0	1	0	0
1	C3_T400066352_736F	11.20289171	0	0	1	0	0	1	1	1
1	C3_T400066606_373R	11.20839379	0	0	0	0	0	0	1	1
1	C3_T400066352_856F	11.21771705	0	0	1	0	0	1	1	1
1	C3_T400066295_5469F	11.21805855	0	0	0	0	0	0	1	1
1	C3_T400066657_5535R	11.24747738	0	0	1	0	0	1	0	0
1	C3_T400066352_806F	11.25051083	0	0	1	0	0	1	1	1
1	PotVar0035591	11.25123167	0	0	0	0	0	0	1	1
1	C3_T400064780_95F	11.2527181	0	0	0	0	0	1	0	0
1	PotVar0035758	11.33871562	0	1	0	0	0	0	1	1
1	C3_T400066653_241R	11.34222329	0	0	1	0	0	1	0	0
1	C3_T400064780_310F	11.3612058	0	0	0	0	0	1	0	0
1	C3_T400066300_839F	11.36401243	0	0	0	0	0	0	1	1
1	C3_T400066399_1061F	11.37551142	0	0	1	0	0	1	0	0
1	C3_T400064779_108F	11.39837565	0	0	0	0	0	1	0	0
1	PotVar0035605	11.43235504	0	0	0	0	0	0	1	1
1	C3_T400013077_1905F	11.43934325	1	1	0	0	0	0	0	0
1	C3_T400064771_680F	11.57068412	0	0	0	0	0	1	0	0
1	C3_T400064803_617F	11.58567773	0	1	0	0	0	0	0	0
1	C3_T400066295_1436F	11.60512387	0	0	0	1	1	0	0	0
1	C3_T400066295_3166F	11.6096326	0	0	0	1	1	0	0	0
1	PotVar0126587	11.61619453	0	0	0	0	0	1	0	0
1	PotVar0035693	11.62184228	0	0	0	1	1	0	0	0
1	C3_T400066733_2016R	11.72875669	0	0	0	0	0	1	0	0
1	C3_T400066352_892F	11.73412	0	0	1	0	0	1	0	0
1	C3_T400027698_1743R	11.74232482	1	1	0	0	0	0	0	0
1	C3_T400027685_587F3_varCG	11.75787394	1	1	0	0	0	0	0	0
1	C3_T400027699_1576R	11.78071059	1	1	0	0	0	0	0	0
1	C3_T400066731_1187R	11.79239334	0	0	0	0	0	1	0	0
1	PotVar0035379	11.81654093	0	1	0	1	1	0	0	0
1	C3_T400064780_826F	11.84947245	0	1	0	0	0	0	0	0
1	C3_T400066245_461F	12.00715072	0	0	0	1	1	0	0	0
1	solcap_snp_c2_4707	12.03609085	0	0	0	1	1	0	0	0
1	solcap_snp_c2_4709	12.03896561	0	0	0	1	1	0	0	0
1	C3_T400066247_2428F	12.0399477	0	0	0	0	0	0	1	1
1	C3_T400064817_167R	12.04262714	0	1	0	0	0	0	0	0
1	PotVar0035753	12.08778242	0	0	1	0	0	1	0	0
1	C3_T400066582_556R	12.08963373	0	0	0	0	0	0	1	1
1	C3_T400064778_219F	12.10506687	0	1	0	0	0	0	0	0
1	C3_T400066581_2350R	12.14742144	0	0	0	0	0	0	1	1
1	C3_T400066245_725F	12.15148394	0	0	0	0	0	0	1	1
1	C3_T400083786_386F	12.16200933	1	1	0	0	0	0	0	0
1	C3_T400083781_698F	12.22486621	1	1	0	0	0	0	0	0
1	solcap_snp_c1_15123	12.31568192	1	1	0	0	0	0	0	0
1	C3_T400066581_895R	12.38509583	0	0	0	0	0	0	1	1
1	C3_T400083794_1751F	12.38741065	1	1	0	0	0	0	0	0
1	C3_T400083788_1421R	12.39670064	1	1	0	0	0	0	0	0
1	C3_T400066574_1223R	12.40454143	0	0	0	0	0	0	1	1
1	C3_T400083788_837R	12.42979378	1	1	0	0	0	0	0	0
1	C3_T400066225_2175F	12.45610841	0	0	0	1	1	0	0	0
1	C3_T400083791_407F	12.4700746	1	1	0	0	0	0	0	0
1	C3_T400083729_1348R	12.48243397	1	1	0	0	0	0	0	0
1	C3_T400083788_678R	12.4868505	1	1	0	0	0	0	0	0
1	C3_T400083788_493R	12.48767647	1	1	0	0	0	0	0	0
1	C3_T400066574_963R	12.49934938	0	0	0	0	0	0	1	1
1	C3_T400083791_730F	12.55060983	1	1	0	0	0	0	0	0
1	C3_T400083788_290R	12.58588877	1	1	0	0	0	0	0	0
1	C3_T400066543_1113R	12.63853653	0	0	0	1	1	0	0	0
1	C3_T400008037_190F	12.66959586	0	0	1	1	1	0	0	0
1	C3_T400032681_244F	12.8042877	1	1	0	0	0	0	0	0
1	C3_T400066223_1186F	12.83363777	0	0	0	0	0	0	1	1
1	C3_T400066532_1428R	12.91981152	0	0	0	1	1	0	0	0
1	C3_T400032781_1962R	12.94442228	1	1	0	0	0	0	0	0
1	solcap_snp_c2_36495	12.95392326	1	0	1	0	0	1	0	0
1	C3_T400066286_2960F	12.95941261	1	0	1	0	0	1	0	0
1	PotVar0060676	13.02085951	1	1	0	0	0	0	0	0
1	C3_T400032781_2898R	13.02381914	1	1	0	0	0	0	0	0
1	C3_T400032783_489R	13.0397348	1	1	0	0	0	0	0	0
1	C3_T400032703_1321F	13.04159211	1	1	0	0	0	0	0	0
1	C3_T400066542_827R	13.05059228	0	0	0	0	0	0	1	1
1	C3_T400032717_1848F	13.09248018	1	1	0	0	0	0	0	0
1	C3_T400066544_163R	13.24066939	0	0	0	0	1	0	0	0
1	C3_T400032789_237R	13.24640599	1	1	0	0	0	0	0	0
1	solcap_snp_c2_4708	13.25946263	1	0	1	0	0	1	0	0
1	C3_T400066172_1248F	13.28700525	1	0	1	0	0	0	1	1
1	solcap_snp_c2_4860	13.33833992	0	0	1	0	0	0	0	0
1	C3_T400027699_1906R	13.34030453	0	0	1	0	0	0	0	0
1	C3_T400013080_327F	13.34030453	0	0	1	0	0	0	0	0
1	C3_T400008036_142F	13.35144542	0	0	1	0	0	0	0	0
1	C3_T400027699_1664R	13.35646402	0	0	1	0	0	0	0	0
1	solcap_snp_c1_1638	13.35646402	0	0	1	0	0	0	0	0
1	C3_T400066170_1151R	13.37904208	1	0	1	0	0	0	1	1
1	C3_T400066557_385R	13.43491109	1	0	1	0	0	0	0	0
1	solcap_snp_c2_4799	13.44633334	0	0	1	0	0	0	0	0
1	C3_T400066146_1891F	13.50481491	0	1	0	1	1	0	0	0
1	C3_T400083781_584F	13.50934631	0	0	1	0	0	0	0	0
1	C3_T400083768_830R	13.52450699	0	0	1	0	0	0	0	0
1	C3_T400083783_1007F	13.52487822	0	0	1	0	0	0	0	0
1	C3_T400083774_1033R	13.52612763	0	0	1	0	0	0	0	0
1	C3_T400066556_1231R	13.57366148	1	0	1	0	0	0	0	0
1	C3_T400066525_1205R	13.65117418	0	0	0	0	0	0	1	1
1	C3_T400066525_1406R	13.66291294	0	0	0	0	0	0	1	1
1	C3_T400066530_881R	13.67725587	0	0	0	0	0	0	1	1
1	PotVar0035470	13.68075969	1	0	1	0	0	0	0	0
1	C3_T400066542_1627R	13.6970901	1	0	1	0	0	0	0	0
1	C3_T400066161_1574F	13.71885766	0	0	0	1	1	0	0	0
1	C3_T400066525_950R	13.74061981	0	0	0	0	0	0	1	1
1	C3_T400017574_295R	13.77845078	0	0	1	0	0	0	0	0
1	C3_T400066507_221R	13.78809131	1	0	1	0	0	0	1	1
1	C3_T400066344_1294F	13.82419138	0	1	0	0	0	0	0	0
1	C3_T400066344_1605F	13.8367232	0	1	0	0	0	0	0	0
1	C3_T400066553_213R	13.8382744	0	0	0	1	1	0	1	1
1	C3_T400032797_1410R	13.84873739	1	1	0	0	0	0	0	0
1	C3_T400013077_861F	13.88931558	0	0	1	0	0	0	1	1
1	C3_T400066165_983F	14.04786603	1	0	1	0	0	0	0	0
1	C3_T400008028_203F	14.09551574	0	0	1	0	0	0	1	1
1	C3_T400008077_430R	14.10126157	0	0	1	0	0	0	1	1
1	C3_T400066219_199R	14.12316445	0	1	0	0	0	0	0	0
1	C3_T400008041_1694F	14.13466949	0	0	1	0	0	0	1	1
1	C3_T400066295_5072F	14.16725048	0	1	0	0	0	0	0	0
1	C3_T400066159_423F	14.17746968	0	0	0	0	0	0	1	1
1	C3_T400066286_2710F	14.18063656	0	1	0	0	0	0	0	0
1	C3_T400066596_533R	14.18466833	0	1	0	0	0	0	0	0
1	solcap_snp_c2_36571	14.18466833	0	1	0	0	0	0	0	0
1	C3_T400013148_1047R	14.19173378	0	1	0	1	1	1	0	0
1	C3_T400066160_1218F	14.19350671	0	0	0	0	0	0	1	1
1	C3_T400008036_1381F	14.20039205	0	0	1	0	0	0	1	1
1	PotVar0035164	14.20087984	1	0	1	0	0	0	1	1
1	C3_T400066159_991F	14.20285672	0	0	0	0	0	0	1	1
1	C3_T400066295_4497F	14.21930681	0	1	0	0	0	0	0	0
1	C3_T400066270_1494F	14.22430623	0	1	0	0	0	0	0	0
1	C3_T400066167_239F	14.25143376	1	0	1	0	0	1	0	0
1	C3_T400027699_558R	14.29117947	0	0	1	0	0	0	1	1
1	C3_T400013077_2531F	14.29900686	0	0	0	1	0	0	0	0
1	C3_T400066252_563F	14.30801213	0	1	0	0	0	0	0	0
1	C3_T400066252_386F	14.30990486	0	1	0	0	0	0	0	0
1	C3_T400066245_2388F	14.31371255	0	1	0	0	0	0	0	0
1	C3_T400066581_2545R	14.3358182	0	1	0	0	0	0	0	0
1	C3_T400066245_1010F	14.33937416	0	1	0	0	0	0	0	0
1	C3_T400066247_2246F	14.3420308	0	1	0	0	0	0	0	0
1	C3_T400066556_515R	14.36480587	0	1	0	0	0	0	0	0
1	C3_T400066571_422R	14.36480587	0	1	0	0	0	0	0	0
1	C3_T400066245_1107F	14.40327987	0	1	0	0	0	0	0	0
1	C3_T400066245_1793F	14.40327987	0	1	0	0	0	0	0	0
1	C3_T400013148_521R	14.43690174	1	0	1	0	0	0	0	0
1	C3_T400083794_1652F	14.47202854	0	0	1	0	0	0	1	1
1	C3_T400083794_1990F	14.48390222	0	0	1	0	0	0	1	1
1	C3_T400066571_929R	14.51551325	0	1	0	0	0	0	0	0
1	C3_T400083794_1409F	14.51983622	0	0	1	0	0	0	1	1
1	C3_T400083794_170F	14.55778265	0	0	1	0	0	0	1	1
1	C3_T400066123_1071F	14.59451603	0	0	0	1	1	0	0	0
1	C3_T400083777_542F	14.62543166	0	0	1	0	0	0	1	1
1	C3_T400013089_1104F	14.63201358	1	1	0	0	0	1	0	0
1	C3_T400066571_483R	14.63635814	0	0	0	0	0	1	0	0
1	C3_T400013135_1516R	14.63718887	0	0	0	0	0	0	1	1
1	C3_T400066123_1372F	14.64396866	0	0	0	0	0	0	1	1
1	PotVar0035543	14.66342708	0	1	0	0	0	0	0	0
1	C3_T400066225_1507F	14.6681053	0	1	0	0	0	0	0	0
1	C3_T400066557_601R	14.68027917	0	0	0	0	0	1	0	0
1	C3_T400066559_316R	14.68027917	0	0	0	0	0	1	0	0
1	C3_T400066557_499R	14.69968092	0	0	0	0	0	1	0	0
1	C3_T400008075_391R	14.70046623	0	0	1	0	0	1	1	1
1	PotVar0035136	14.75223824	0	0	0	1	1	0	0	0
1	solcap_snp_c1_1645	14.78281366	0	0	1	0	0	1	1	1
1	C3_T400066544_629R	14.80087858	0	1	0	0	0	0	0	0
1	C3_T400066544_925R	14.80814365	0	0	0	0	0	1	0	0
1	C3_T400066217_1047F	14.80988261	0	0	0	0	0	1	0	0
1	C3_T400066222_764F	14.81690762	0	0	0	0	0	1	0	0
1	C3_T400066217_391F	14.82059152	0	1	0	0	0	0	0	0
1	PotVar0035248	14.8743172	0	0	0	0	0	0	1	1
1	C3_T400066541_566R	14.92799037	0	0	0	0	0	1	0	0
1	C3_T400066544_1345R	14.93208007	0	1	0	0	0	0	0	0
1	C3_T400066536_736R	14.9323588	0	0	0	0	0	1	0	0
1	C3_T400066540_286R	14.9323588	0	0	0	0	0	1	0	0
1	C3_T400013077_2650F	14.96320512	0	0	0	0	0	0	1	1
1	C3_T400066525_1808R	15.03028963	0	1	0	0	0	0	0	0
1	C3_T400008024_1094F	15.12195411	0	0	0	0	0	0	1	1
1	PotVar0060750	15.15309802	0	0	1	0	0	0	1	1
1	solcap_snp_c2_4614	15.16937981	0	1	0	0	0	0	0	0
1	C3_T400013077_2489F	15.21738656	0	0	0	0	0	0	1	1
1	C3_T400066178_1528F	15.22677138	0	0	0	0	0	1	0	0
1	C3_T400066532_755R	15.23984216	0	0	0	0	0	1	0	0
1	C3_T400066532_1001R	15.23984216	0	0	0	0	0	1	0	0
1	C3_T400066530_2007R	15.27414817	0	1	0	0	0	0	0	0
1	C3_T400066520_440R	15.2862532	0	1	0	0	0	0	0	0
1	C3_T400066166_877F	15.29617066	0	1	0	0	0	0	0	0
1	C3_T400008091_1959R	15.32219536	0	0	0	0	0	0	1	1
1	C3_T400008036_731F	15.33229217	0	0	0	0	0	0	1	1
1	C3_T400027699_1700R	15.34548801	0	0	0	0	0	0	1	1
1	C3_T400083782_746F	15.36251724	0	0	1	0	0	1	0	0
1	C3_T400027698_1583R	15.37497423	0	0	0	0	0	0	1	1
1	C3_T400008040_1854F	15.3914364	0	0	0	0	0	0	1	1
1	PotVar0060841	15.39226886	0	0	1	0	0	0	1	1
1	PotVar0060922	15.41180209	0	0	1	0	0	0	1	1
1	C3_T400027685_1040F	15.43207197	0	0	0	0	0	0	1	1
1	C3_T400066160_641F	15.4330256	0	1	0	0	0	0	0	0
1	C3_T400066526_310R	15.46354321	0	0	0	0	0	1	0	0
1	C3_T400066530_988R	15.46436267	0	0	0	0	0	1	0	0
1	C3_T400032767_512R	15.48715299	0	0	1	0	0	0	1	1
1	C3_T400066160_233F	15.4914505	0	1	0	0	0	0	0	0
1	C3_T400066530_1699R	15.5199492	0	0	0	0	0	1	0	0
1	C3_T400083781_403F	15.55074137	0	0	0	0	0	0	1	1
1	solcap_snp_c1_3273	15.562361	0	0	1	0	0	0	1	1
1	C3_T400032791_950R	15.56459985	0	0	1	0	0	0	1	1
1	solcap_snp_c1_1737	15.56742797	0	1	0	0	0	0	0	0
1	C3_T400066172_459F	15.58180714	0	0	0	0	0	1	0	0
1	C3_T400066525_2216R	15.58239292	0	0	0	0	0	1	0	0
1	C3_T400066170_1519R	15.58564442	0	0	0	0	0	1	0	0
1	C3_T400066520_828R	15.58564442	0	0	0	0	0	1	0	0
1	C3_T400066525_214R	15.58632429	0	0	0	0	0	1	0	0
1	C3_T400032717_189F	15.59491393	0	0	1	0	0	0	1	1
1	C3_T400066123_1149F	15.97206094	0	1	0	0	0	0	0	0
1	C3_T400032756_285R	16.01961738	0	0	1	0	0	1	1	1
1	C3_T400032741_1527R	16.04950671	0	0	1	0	0	1	1	1
1	C3_T400032681_987F	16.06013224	0	0	0	1	0	0	0	0
1	C3_T400066159_648F	16.16020308	0	0	0	0	0	1	0	0
1	PotVar0060758	16.31043778	1	1	0	0	0	1	0	0
1	PotVar0060952	16.38746745	0	0	1	0	0	1	1	1
1	C3_T400032693_1082F	16.4324346	0	0	1	0	0	1	1	1
1	C3_T400066497_1207R	16.46937906	0	0	0	0	0	1	0	0
1	C3_T400032789_874R	16.62315297	0	0	1	0	0	1	1	1
1	C3_T400061014_2226R	16.65885053	1	1	0	0	0	0	0	0
1	C3_T400076481_351F	16.72060576	0	0	0	0	0	0	1	1
1	PotVar0061206	16.7245716	0	0	0	0	0	0	1	1
1	C3_T400066123_1305F	16.77518795	0	0	0	0	0	1	0	0
1	C3_T400066123_843F	16.77551185	0	0	0	0	0	1	0	0
1	PotVar0061243	16.81708473	0	0	0	0	0	0	1	1
1	C3_T400032728_620F	16.81790613	0	0	1	0	0	1	1	1
1	C3_T400032728_664F	16.83578009	0	0	1	0	0	1	1	1
1	PotVar0035238	16.91743454	0	1	0	0	0	1	0	0
1	C3_T400066112_488F	16.91788689	0	1	0	0	0	1	0	0
1	C3_T400076490_928R	16.95013659	0	0	0	0	0	0	1	1
1	solcap_snp_c2_4910	16.95035322	0	1	0	0	0	1	0	0
1	C3_T400066480_97R	16.97739915	0	1	0	0	0	1	0	0
1	C3_T400076568_1146R	17.02896793	0	0	0	0	0	0	1	1
1	PotVar0061106	17.03381146	0	0	0	0	0	0	1	1
1	C3_T400032782_765R	17.03534465	0	0	0	1	1	1	0	0
1	C3_T400076501_60F	17.13057881	1	0	0	0	0	0	0	0
1	C3_T400076546_381F	17.33504509	1	0	0	0	0	0	0	0
1	C3_T400076544_286F	17.36661132	1	0	0	0	0	0	0	0
1	C3_T400076537_1322F	17.40395561	1	0	0	0	0	0	0	0
1	C3_T400013077_2405F	17.42547605	0	0	0	0	0	1	0	0
1	C3_T400008077_385R	17.46261451	0	0	0	0	0	1	0	0
1	C3_T400076498_238F	17.55441486	0	0	1	0	0	1	0	0
1	PotVar0060854	17.5801245	0	0	0	1	1	0	0	0
1	C3_T400076587_242R	17.64047902	1	0	0	0	0	0	0	0
1	C3_T400061018_155R	17.7689816	0	0	0	0	0	0	1	1
1	C3_T400027703_462R	17.79351839	0	0	0	0	0	1	0	0
1	C3_T400027699_1518R	17.79351839	0	0	0	0	0	1	0	0
1	C3_T400061103_2462F	17.79783094	1	0	0	0	0	0	1	1
1	C3_T400061103_131F	17.83514303	1	0	0	0	0	0	1	1
1	PotVar0050306	17.99724747	1	1	0	0	0	0	0	0
1	C3_T400061049_1419R	18.05427895	1	0	0	0	0	0	1	1
1	C3_T400011519_911R	18.06373473	1	1	0	0	0	0	0	0
1	solcap_snp_c2_5078	18.06808773	1	1	0	0	0	0	0	0
1	C3_T400076539_391F	18.14228055	0	0	1	0	0	1	1	1
1	C3_T400076539_758F	18.16670385	0	0	1	0	0	1	1	1
1	C3_T400064164_1650R	18.19344289	1	1	0	0	0	0	0	0
1	C3_T400061016_1272R	18.22907046	1	0	0	0	0	0	0	0
1	C3_T400061021_187R	18.30918657	1	0	0	0	0	0	0	0
1	C3_T400061145_437F	18.37975301	1	0	0	0	0	0	1	1
1	C3_T400061142_439F	18.48642677	1	0	0	0	0	0	0	0
1	C3_T400083794_1583F	18.50014192	0	0	0	0	0	1	0	0
1	PotVar0050696	18.67933512	0	0	1	0	0	1	0	0
1	C3_T400076549_253F	18.68241563	0	0	0	1	1	0	0	0
1	C3_T400083737_642R	18.68977126	0	0	0	0	0	1	0	0
1	C3_T400083778_583F	18.79986228	0	0	0	0	0	1	0	0
1	C3_T400032652_1211F	18.82718578	0	0	0	0	0	1	0	0
1	C3_T400032754_183R	18.84445582	0	0	0	0	0	1	0	0
1	C3_T400032670_924F	18.84964044	0	0	0	0	0	1	0	0
1	C3_T400032652_1524F	18.84964044	0	0	0	0	0	1	0	0
1	PotVar0061136	18.85072002	0	0	0	1	1	0	0	0
1	C3_T400032741_1290R	18.85107769	0	0	0	0	0	1	0	0
1	C3_T400076501_149F	18.91671327	0	1	0	0	0	0	0	0
1	C3_T400076499_385F	18.92202726	0	1	0	0	0	0	0	0
1	C3_T400076499_487F	18.92445401	0	1	0	0	0	0	0	0
1	C3_T400061178_489R	18.966015	1	0	0	0	0	0	1	1
1	C3_T400076577_1547R	19.01977174	0	1	0	0	0	0	0	0
1	C3_T400061143_897F	19.02216051	0	1	0	1	1	0	0	0
1	C3_T400061149_800F	19.03527182	1	0	0	0	0	0	1	1
1	PotVar0060667	19.04138054	0	0	0	0	0	1	0	0
1	C3_T400032756_850R	19.04138054	0	0	0	0	0	1	0	0
1	C3_T400076478_523F	19.05596649	0	0	0	1	1	0	1	1
1	solcap_snp_c2_9722	19.06320491	1	0	0	0	0	0	1	1
1	PotVar0060678	19.08476747	0	0	0	0	0	1	0	0
1	C3_T400076577_1503R	19.10367196	0	0	0	1	1	0	0	0
1	C3_T400076577_1457R	19.1586415	0	1	0	0	0	0	0	0
1	C3_T400076478_481F	19.16344772	0	0	0	1	1	0	1	1
1	C3_T400032703_705F	19.17151011	0	0	0	0	0	1	0	0
1	C3_T400032683_1046F	19.17395616	0	0	0	0	0	1	0	0
1	C3_T400032692_222F	19.18532129	0	0	0	0	0	1	0	0
1	C3_T400032693_1213F	19.18532129	0	0	0	0	0	1	0	0
1	C3_T400076584_352R	19.19082557	0	1	0	0	0	0	0	0
1	C3_T400076539_1131F	19.19409173	0	1	0	0	0	0	0	0
1	C3_T400076539_1301F	19.19409173	0	1	0	0	0	0	0	0
1	C3_T400064005_417F	19.23519806	1	1	0	0	0	0	0	0
1	C3_T400032684_1437F	19.25556683	0	0	0	0	0	1	0	0
1	C3_T400076590_1024R	19.2592693	0	1	0	0	0	0	0	0
1	C3_T400061016_140R	19.27076678	0	1	0	0	0	0	0	0
1	C3_T400076587_614R	19.29722501	0	1	0	0	0	0	0	0
1	C3_T400076547_469F	19.29967302	0	1	0	0	0	0	0	0
1	C3_T400032703_1222F	19.42187516	0	0	0	0	0	1	0	0
1	C3_T400061103_721F	19.5334149	0	1	0	0	0	0	0	0
1	C3_T400061016_270R	19.5361255	0	1	0	0	0	0	0	0
1	C3_T400061014_2482R	19.53635197	0	1	0	0	0	0	0	0
1	C3_T400061181_1003R	19.53831238	0	0	0	0	0	0	1	1
1	C3_T400061103_479F	19.54371584	0	1	0	0	0	0	0	0
1	C3_T400061103_1507F	19.54421033	0	1	0	0	0	0	0	0
1	C3_T400061181_1733R	19.54531003	0	0	0	0	0	0	1	1
1	PotVar0061252	19.59551961	0	0	0	1	1	0	1	1
1	C3_T400061181_578R	19.59643479	0	0	0	0	0	0	1	1
1	C3_T400076549_126F	19.59799208	0	0	0	1	1	0	1	1
1	C3_T400061025_353F	19.6161186	0	1	0	0	0	0	0	0
1	C3_T400061181_1366R	19.63442226	0	0	0	0	0	0	1	1
1	C3_T400032720_806F	19.71306337	0	0	0	0	0	1	0	0
1	C3_T400032791_866R	19.71306337	0	0	0	0	0	1	0	0
1	C3_T400032791_509R	19.71306337	0	0	0	0	0	1	0	0
1	PotVar0050773	19.76801522	0	1	0	0	0	0	0	0
1	C3_T400061040_90R	19.77008802	0	1	0	0	0	0	0	0
1	C3_T400061042_165R	19.77008802	0	1	0	0	0	0	0	0
1	C3_T400061041_197R	19.77041106	0	1	0	0	0	0	0	0
1	C3_T400061040_398R	19.77108853	0	1	0	0	0	0	0	0
1	C3_T400032717_1802F	19.78596159	0	0	0	0	0	1	0	0
1	PotVar0050814	19.79634806	0	1	0	0	0	0	0	0
1	C3_T400064171_810R	19.82410213	0	0	0	1	0	0	0	0
1	PotVar0050601	19.85629888	1	0	0	0	0	0	0	0
1	C3_T400061145_4925F	19.87658124	0	1	0	0	0	0	0	0
1	C3_T400061143_459F	19.88127867	0	1	0	0	0	0	0	0
1	C3_T400061066_1200R	19.99647135	0	1	0	0	0	0	0	0
1	C3_T400061146_384F	19.99647135	0	1	0	0	0	0	0	0
1	C3_T400061067_372F	19.99879757	0	1	0	0	0	0	0	0
1	C3_T400061070_1930R	20.04953327	0	1	0	0	0	0	0	0
1	PotVar0050316	20.09869642	1	0	0	0	0	0	0	0
1	C3_T400061072_2303R	20.1088788	0	1	0	0	0	0	0	0
1	C3_T400061072_4126R	20.1088788	0	1	0	0	0	0	0	0
1	C3_T400061072_1884R	20.110959	0	1	0	0	0	0	0	0
1	C3_T400061072_1352R	20.110959	0	1	0	0	0	0	0	0
1	C3_T400011521_871R	20.11646623	1	0	0	0	0	0	0	0
1	C3_T400061170_1227F	20.11646623	1	0	0	0	0	0	0	0
1	C3_T400061169_1160F	20.15453286	1	0	0	0	0	0	0	0
1	C3_T400061147_305F	20.17511516	0	1	0	0	1	0	0	0
1	C3_T400061178_294R	20.20338686	0	1	0	0	0	0	0	0
1	C3_T400061148_2241F	20.20338686	0	1	0	0	0	0	0	0
1	C3_T400061148_252F	20.20338686	0	1	0	0	0	0	0	0
1	C3_T400061148_2129F	20.20446247	0	1	0	0	0	0	0	0
1	C3_T400061149_1417F	20.23099224	0	1	0	0	0	0	0	0
1	C3_T400061073_640R	20.2463748	0	1	0	0	0	0	0	0
1	C3_T400064080_411F	20.29163562	0	1	0	1	0	0	0	0
1	C3_T400061181_497R	20.31089174	0	1	0	0	0	0	0	0
1	C3_T400061181_1447R	20.31850103	0	1	0	0	0	0	0	0
1	C3_T400061181_348R	20.31850103	0	1	0	0	0	0	0	0
1	PotVar0050599	20.31850103	0	1	0	0	0	0	0	0
1	C3_T400061181_1221R	20.31850103	0	1	0	0	0	0	0	0
1	C3_T400061181_2117R	20.31850103	0	1	0	0	0	0	0	0
1	C3_T400061181_1673R	20.31850103	0	1	0	0	0	0	0	0
1	C3_T400046948_2410F	20.35897153	0	0	0	0	0	0	1	0
1	C3_T400064164_674R	20.35971251	1	0	0	0	0	0	0	0
1	C3_T400064164_1854R	20.35971251	1	0	0	0	0	0	0	0
1	PotVar0050114	20.35971251	1	0	0	0	0	0	0	0
1	C3_T400061068_536R	20.44529315	1	0	0	0	1	0	1	1
1	C3_T400061155_675F	20.44587962	0	1	0	0	0	0	0	0
1	PotVar0050406	20.44596948	0	1	0	0	0	0	0	0
1	C3_T400061092_1980R	20.44604516	0	1	0	0	0	0	0	0
1	PotVar0050401	20.44737417	0	1	0	0	0	0	0	0
1	C3_T400061165_481F	20.53750017	0	1	0	0	0	0	0	0
1	PotVar0050207	20.57241347	0	1	0	0	0	0	0	0
1	C3_T400061157_596F	20.57376463	0	1	0	0	0	0	0	0
1	C3_T400064171_851R	20.57376463	0	1	0	0	0	0	0	0
1	C3_T400064171_564R	20.57376463	0	1	0	0	0	0	0	0
1	PotVar0050245	20.57376463	0	1	0	0	0	0	0	0
1	C3_T400061165_1016F	20.57376463	0	1	0	0	0	0	0	0
1	solcap_snp_c1_1838	20.57729971	0	1	0	0	0	0	0	0
1	C3_T400061164_635F	20.57729971	0	1	0	0	0	0	0	0
1	solcap_snp_c1_1847	20.57729971	0	1	0	0	0	0	0	0
1	C3_T400061157_1479F	20.57883838	0	1	0	0	0	0	0	0
1	PotVar0096770	20.59725279	1	0	0	0	0	0	1	0
1	C3_T400047012_115R	20.63266426	1	0	0	0	0	0	1	0
1	C3_T400064164_840R	20.66805385	0	1	0	0	0	0	0	0
1	C3_T400064153_1004R	20.67426596	0	1	0	0	0	0	0	0
1	PotVar0050120	20.69795298	0	1	0	0	0	0	0	0
1	PotVar0096798	20.70439283	1	0	0	0	0	0	1	0
1	C3_T400064164_586R	20.70588287	0	1	0	0	0	0	0	0
1	C3_T400064158_401R	20.71434767	0	1	0	0	0	0	0	0
1	C3_T400046913_1027F	20.72454572	1	0	0	0	0	0	1	0
1	C3_T400047021_1135R	20.87654609	1	1	0	0	0	0	1	0
1	C3_T400064153_1080R	20.8874104	1	0	0	0	0	0	0	0
1	C3_T400064019_474F	20.93475721	0	0	0	1	0	0	0	0
1	C3_T400061145_850F	20.9869021	0	0	0	0	1	0	0	0
1	C3_T400046930_2027F	21.03079169	1	0	0	0	0	0	1	0
1	C3_T400064038_2494F	21.05072401	0	1	0	0	0	0	0	0
1	C3_T400064038_602F	21.05072401	0	1	0	0	0	0	0	0
1	C3_T400064038_2072F	21.07906809	0	1	0	0	0	0	0	0
1	C3_T400064038_2015F	21.07906809	0	1	0	0	0	0	0	0
1	C3_T400064041_1800F	21.07906809	0	1	0	0	0	0	0	0
1	C3_T400064038_1874F	21.07906809	0	1	0	0	0	0	0	0
1	PotVar0049982	21.13084548	1	0	0	0	0	0	0	0
1	C3_T400064034_1778F	21.13084548	1	0	0	0	0	0	0	0
1	C3_T400064102_496R	21.16927043	0	1	0	0	0	0	0	0
1	C3_T400064102_963R	21.16927043	0	1	0	0	0	0	0	0
1	C3_T400064027_339F	21.1693436	0	1	0	0	0	0	0	0
1	solcap_snp_c2_5091	21.22801815	1	1	0	0	1	0	0	0
1	C3_T400064030_270F	21.24492159	1	0	0	0	0	0	0	0
1	C3_T400064019_817F	21.25149031	1	0	0	0	0	0	0	0
1	C3_T400063985_163F	21.39501077	0	0	0	1	0	0	0	0
1	C3_T400064004_1012F	21.4087303	0	1	0	0	0	0	0	0
1	C3_T400064124_1327R	21.44525442	0	1	0	1	1	0	0	0
1	C3_T400053392_740F	21.47269349	1	0	0	0	0	0	1	1
1	PotVar0050023	21.50522264	1	0	0	1	1	0	0	0
1	C3_T400064027_834F	21.55246209	0	1	0	1	0	0	0	0
1	C3_T400064030_793F	21.56373095	0	0	1	0	0	1	1	1
1	C3_T400063997_597F_varCG	21.57059846	0	1	0	0	0	0	0	0
1	C3_T400064111_575R	21.63407466	1	0	0	1	1	0	0	0
1	C3_T400053368_4096R	21.64029395	0	0	1	0	0	1	0	0
1	C3_T400053368_3699R	21.64363361	0	1	0	0	0	0	0	0
1	PotVar0049906	21.64363361	0	1	0	0	0	0	0	0
1	C3_T400064089_611R	21.64407909	0	1	0	0	0	0	0	0
1	solcap_snp_c1_2458	21.66940464	0	0	1	0	0	1	1	1
1	PotVar0049790	21.69407199	0	0	0	1	0	0	0	0
1	PotVar0049929	21.7071028	0	1	0	0	0	0	0	0
1	PotVar0050015	21.70829943	0	0	1	0	0	1	1	1
1	C3_T400064005_138F	21.7173591	1	0	0	1	1	0	0	0
1	C3_T400046989_2876F	21.76515679	0	0	0	1	0	0	1	0
1	C3_T400063999_897F	21.79015858	1	0	0	0	0	0	0	0
1	PotVar0049853	21.82030061	0	1	0	0	0	0	0	0
1	C3_T400064004_1750F	21.84608084	1	0	0	1	1	0	0	0
1	PotVar0049886	21.88896946	0	0	1	0	0	1	0	0
1	solcap_snp_c1_2520	21.8990371	1	0	0	0	0	0	1	1
1	C3_T400064089_1994R	21.90787319	0	1	0	0	0	0	0	0
1	C3_T400063997_820F	21.91585766	1	0	0	0	0	0	0	0
1	C3_T400064004_1587F	21.93105051	1	0	0	1	1	0	0	0
1	C3_T400064089_328R	21.93145263	1	0	0	0	0	0	0	0
1	C3_T400053399_1340F	21.93344642	0	1	0	0	0	0	0	0
1	C3_T400063986_769F	21.93444519	1	0	0	0	0	0	0	0
1	C3_T400061076_215R	21.94475736	0	0	0	0	1	0	0	0
1	C3_T400007107_240R	21.95378395	0	0	0	1	0	0	1	0
1	PotVar0096648	21.97611707	1	0	0	0	0	0	1	1
1	C3_T400053373_1225R	21.97631468	0	1	0	0	0	0	0	0
1	C3_T400061156_477F	22.00016201	0	0	0	0	1	0	0	0
1	C3_T400061156_150F2_varCG	22.00016201	0	0	0	0	1	0	0	0
1	C3_T400061148_545F	22.01983988	0	0	0	0	1	0	0	0
1	solcap_snp_c1_2531	22.05031442	0	0	1	0	0	1	0	0
1	C3_T400053373_1288R	22.05562668	0	1	0	0	0	0	0	0
1	C3_T400063981_459F	22.06795912	1	0	0	0	0	0	0	0
1	PotVar0049885	22.08671838	1	0	0	1	0	0	1	1
1	C3_T400047011_2002R	22.10283838	0	0	1	0	0	1	0	0
1	C3_T400053412_869F	22.107763	0	1	0	0	0	0	0	0
1	C3_T400061157_1998F	22.11680791	0	0	0	0	1	0	0	0
1	C3_T400061157_1012F	22.11680791	0	0	0	0	1	0	0	0
1	C3_T400061157_1560F	22.11680791	0	0	0	0	1	0	0	0
1	PotVar0050484	22.11805513	0	0	0	0	1	0	0	0
1	C3_T400007224_1139F	22.12295982	0	0	0	1	0	0	1	0
1	solcap_snp_c2_7242	22.12956505	0	0	1	0	0	1	0	0
1	C3_T400047012_1610R	22.16646863	0	1	0	0	0	0	0	0
1	C3_T400064124_1554R	22.16752014	0	0	0	1	1	0	0	0
1	PotVar0096646	22.17707212	1	0	0	0	0	0	1	1
1	C3_T400047012_1260R	22.1879532	0	1	0	0	0	0	0	0
1	C3_T400047011_2849R	22.18823019	0	1	0	0	0	0	0	0
1	C3_T400047011_3509R	22.18823019	0	1	0	0	0	0	0	0
1	C3_T400047012_997R	22.18823019	0	1	0	0	0	0	0	0
1	C3_T400047012_161R	22.18823019	0	1	0	0	0	0	0	0
1	C3_T400061156_745F	22.19594927	0	0	0	0	1	0	0	0
1	C3_T400047011_3805R	22.19804994	0	0	1	0	0	1	0	0
1	PotVar0096681	22.25893687	0	0	1	0	0	1	0	0
1	C3_T400063995_1116F	22.28408415	1	0	0	1	0	0	0	0
1	C3_T400046894_3530F	22.29073607	0	1	0	0	0	0	0	0
1	C3_T400046913_705F	22.30948613	0	1	0	0	0	0	0	0
1	C3_T400046913_1082F	22.30948613	0	1	0	0	0	0	0	0
1	C3_T400063986_705F	22.32571085	1	0	0	1	0	0	0	0
1	C3_T400063995_1185F	22.34924669	1	0	0	1	0	0	0	0
1	C3_T400007224_1426F	22.35805088	0	0	0	1	0	0	1	0
1	C3_T400047023_2220R	22.37815004	0	1	0	0	0	0	0	0
1	C3_T400064042_93F	22.40345557	0	0	0	1	1	0	0	0
1	C3_T400063981_235F	22.42430881	0	0	1	0	0	1	1	1
1	C3_T400064171_216R	22.45512578	0	0	0	0	1	0	0	0
1	C3_T400064038_1553F	22.4604988	0	0	0	1	1	0	0	0
1	C3_T400053402_231F	22.52180613	0	0	0	1	0	0	0	0
1	C3_T400046936_3103F	22.52353731	0	1	0	0	0	0	0	0
1	C3_T400046928_1841F	22.52353731	0	1	0	0	0	0	0	0
1	C3_T400046934_1337F	22.52353731	0	1	0	0	0	0	0	0
1	C3_T400046941_817F	22.52353731	0	1	0	0	0	0	0	0
1	C3_T400046936_547F	22.52353731	0	1	0	0	0	0	0	0
1	C3_T400046948_1764F	22.52353731	0	1	0	0	0	0	0	0
1	C3_T400046947_429F	22.52353731	0	1	0	0	0	0	0	0
1	C3_T400046938_657F	22.52583293	0	1	0	0	0	0	0	0
1	PotVar0049903	22.54830806	0	0	1	0	0	1	1	1
1	C3_T400046936_4712F	22.5686221	0	1	0	0	0	0	0	0
1	C3_T400046934_1048F	22.57996347	0	1	0	0	0	0	0	0
1	C3_T400046947_702F	22.64035528	0	1	0	0	0	0	0	0
1	C3_T400047071_141R	22.64336832	0	1	0	0	0	0	0	0
1	PotVar0050009	22.69085163	0	0	0	1	1	0	0	0
1	C3_T400046953_1324F	22.76129442	0	1	0	0	0	0	0	0
1	C3_T400046955_963F	22.76129442	0	1	0	0	0	0	0	0
1	C3_T400046955_630F	22.76129442	0	1	0	0	0	0	0	0
1	C3_T400046956_679F	22.89164524	0	1	0	0	0	0	0	0
1	C3_T400046956_1679F	22.89164524	0	1	0	0	0	0	0	0
1	C3_T400046956_611F	22.89187434	0	1	0	0	0	0	0	0
1	solcap_snp_c2_7208	22.89373082	0	0	1	0	0	1	0	1
1	C3_T400046956_558F	22.90810078	0	1	0	0	0	0	0	0
1	PotVar0096784	22.91446811	0	0	1	0	0	1	0	1
1	C3_T400046956_2720F	22.95466291	0	1	0	0	0	0	0	0
1	C3_T400046913_517F	23.00407691	0	0	1	0	0	1	0	1
1	C3_T400046968_347F	23.01982753	0	1	0	0	0	0	0	0
1	C3_T400047132_67R	23.01988332	0	1	0	0	0	0	0	0
1	C3_T400047088_1684R	23.01988332	0	1	0	0	0	0	0	0
1	C3_T400046956_715F	23.09468061	0	1	0	0	0	0	0	0
1	C3_T400053412_3143F	23.16319805	0	1	0	1	0	0	0	0
1	C3_T400064030_1003F	23.26209173	0	0	0	0	1	0	0	0
1	C3_T400064030_961F	23.27744482	0	0	0	0	1	0	0	0
1	PotVar0096812	23.29369773	0	0	1	0	0	1	0	1
1	C3_T400046934_934F	23.31185602	0	0	1	0	0	1	0	1
1	C3_T400064005_642F	23.31698314	0	0	0	0	1	0	0	0
1	C3_T400046938_1331F	23.40743626	0	0	1	0	0	1	0	1
1	C3_T400007203_1131F	23.42321562	1	1	0	0	0	0	0	0
1	C3_T400007278_1387F	23.43268911	0	0	0	1	0	0	1	0
1	C3_T400007278_837F	23.43312623	0	0	0	1	0	0	1	0
1	C3_T400046941_700F	23.46494289	0	0	1	0	0	1	0	1
1	C3_T400007203_812F	23.46827044	1	1	0	0	0	0	0	0
1	C3_T400046948_2022F	23.53655219	0	0	1	0	0	1	0	1
1	C3_T400046941_1010F	23.56343671	0	0	1	0	0	1	0	1
1	C3_T400007125_1228R	23.59326536	1	1	0	0	0	0	0	0
1	C3_T400047134_1298R	23.60132706	0	1	0	0	0	0	0	0
1	C3_T400046953_1182F	23.69269708	0	0	1	0	0	1	0	1
1	PotVar0029221	23.79855255	0	0	0	1	0	0	1	0
1	PotVar0049919	23.81358996	0	1	0	0	1	0	0	0
1	C3_T400007274_484F	23.83502774	0	0	1	0	1	1	0	1
1	C3_T400063773_1050R	23.84028806	0	0	0	1	0	0	1	0
1	C3_T400063986_909F	23.89977065	0	0	0	0	1	0	0	0
1	C3_T400046955_434F	23.91219187	0	0	0	1	1	0	1	0
1	PotVar0029356	23.96385114	1	1	0	0	0	0	0	0
1	C3_T400064089_860R	23.97499033	0	0	0	0	1	0	0	0
1	C3_T400063986_663F	23.97499033	0	0	0	0	1	0	0	0
1	C3_T400047079_522R	23.99192781	0	0	0	1	1	0	1	0
1	C3_T400063981_198F	24.09640487	0	0	0	0	1	0	0	0
1	C3_T400053368_215R	24.22470105	0	0	0	0	1	0	0	0
1	C3_T400053368_3005R	24.25889217	0	0	0	0	1	0	0	0
1	C3_T400047134_228R	24.41001306	0	0	1	0	0	1	0	1
1	C3_T400046987_1123F	24.41343524	0	0	1	0	0	1	0	1
1	C3_T400007226_419R	24.46631444	0	0	0	1	1	0	1	0
1	C3_T400046987_2440F	24.49394814	0	0	1	0	0	1	0	1
1	C3_T400046989_2267F	24.49802	0	0	1	0	0	1	0	1
1	C3_T400046987_2546F	24.5097872	0	0	1	0	0	1	0	1
1	C3_T400053377_896R	24.62307351	0	0	0	1	1	0	0	0
1	PotVar0096706	24.63533771	0	0	0	1	1	0	0	0
1	C3_T400053396_1660F	24.68078978	0	0	0	0	1	0	0	0
1	C3_T400046968_1166F	24.70113206	1	0	0	0	0	0	0	0
1	C3_T400053396_354F	24.76483543	0	0	0	0	1	0	0	0
1	C3_T400053399_665F	24.77007696	0	0	0	0	1	0	0	0
1	C3_T400053391_298F	24.77007696	0	0	0	0	1	0	0	0
1	C3_T400007125_1939R	24.80054992	0	0	1	0	0	1	0	1
1	C3_T400046917_460F	24.81380973	0	0	0	1	1	0	0	0
1	C3_T400047012_1783R	24.84905758	0	0	0	1	1	0	0	0
1	PotVar0029324	24.93389796	0	0	1	0	0	1	0	1
1	C3_T400007257_266F	24.95117652	0	0	1	0	0	1	0	1
1	C3_T400007137_1944R	25.01003584	0	0	1	0	0	1	0	1
1	C3_T400053412_3278F	25.01110619	0	0	0	0	1	0	0	0
1	C3_T400007137_1704R	25.04341059	0	0	1	0	0	1	0	1
1	solcap_snp_c1_601	25.10722829	0	0	1	0	0	0	0	0
1	C3_T400047023_2644R	25.11857318	0	0	0	1	1	0	0	0
1	solcap_snp_c2_2299	25.13936474	0	0	1	0	0	1	0	1
1	C3_T400063593_415F	25.14150918	0	0	0	0	0	0	1	0
1	C3_T400046928_1682F	25.18084066	0	0	0	1	1	0	0	0
1	C3_T400007275_713F	25.27571433	0	0	1	0	0	1	0	1
1	C3_T400046948_1344F	25.31329709	0	1	0	1	1	0	0	0
1	C3_T400007159_607R	25.33348522	0	0	1	0	0	1	0	1
1	C3_T400007278_1344F	25.35590815	0	0	1	0	0	0	0	0
1	C3_T400007278_1072F	25.35907605	0	0	1	0	0	0	0	0
1	C3_T400007170_477R	25.4867536	0	0	1	0	0	0	0	0
1	C3_T400007177_345R	25.48804825	0	0	1	0	0	0	0	0
1	C3_T400007182_1875R	25.48804825	0	0	1	0	0	0	0	0
1	C3_T400007284_673F	25.48804825	0	0	1	0	0	0	0	0
1	C3_T400007177_544R	25.48804825	0	0	1	0	0	0	0	0
1	C3_T400007170_519R	25.48804825	0	0	1	0	0	0	0	0
1	C3_T400007182_173R	25.48804825	0	0	1	0	0	0	0	0
1	C3_T400046948_790F	25.56313799	0	1	0	1	1	0	0	0
1	C3_T400007185_807R	25.60350194	0	0	1	0	0	0	0	0
1	PotVar0029119	25.61767575	0	0	1	0	0	1	0	1
1	C3_T400007185_189R	25.62250865	0	0	1	0	0	0	0	0
1	C3_T400046955_174F	25.62876751	0	0	0	1	1	0	0	0
1	C3_T400063501_566F	25.74326437	0	0	0	0	0	0	1	0
1	C3_T400007295_988F	25.75073144	0	0	1	0	0	0	0	0
1	C3_T400007292_182F	25.75254792	0	0	1	0	0	0	0	0
1	C3_T400063765_920R	25.75597969	0	0	1	0	0	1	0	1
1	C3_T400063769_742R	25.76315684	0	0	1	0	0	1	0	1
1	PotVar0029118	25.85539294	0	0	1	0	0	0	0	0
1	C3_T400063503_589F	25.94462821	0	0	0	0	0	0	1	0
1	C3_T400063501_201F	25.97194648	0	0	0	0	0	0	1	0
1	C3_T400063747_391R	26.1361897	0	0	1	0	0	1	0	1
1	PotVar0028811	26.1628263	0	0	0	0	0	0	1	0
1	C3_T400063581_313F	26.33322214	0	0	1	0	0	1	0	1
1	C3_T400063590_1190F	26.35102125	0	0	1	0	0	1	0	1
1	C3_T400063588_918F	26.36836584	0	0	1	0	0	1	0	1
1	C3_T400007177_637R	26.48774579	0	0	0	0	0	1	0	1
1	C3_T400063604_376F	26.49080553	0	0	1	0	0	0	0	0
1	C3_T400063604_676F	26.49159212	0	0	1	0	0	0	0	0
1	C3_T400063604_913F	26.49267457	0	0	1	0	0	0	0	0
1	C3_T400063604_970F	26.49267457	0	0	1	0	0	0	0	0
1	C3_T400063697_812R	26.49609514	0	0	1	0	0	1	0	1
1	C3_T400007278_1268F	26.509431	0	0	0	0	0	1	0	1
1	C3_T400063689_444R	26.52358231	0	0	1	0	0	1	0	1
1	C3_T400063697_773R	26.52793378	0	0	1	0	0	1	0	1
1	C3_T400063483_2429F	26.54601802	0	0	0	0	0	0	1	0
1	C3_T400063486_730F	26.55349419	0	0	0	0	0	0	1	0
1	C3_T400063687_893R	26.56780426	0	0	1	0	0	1	0	1
1	C3_T400007158_388R	26.57264049	0	0	0	0	0	1	0	1
1	C3_T400063689_696R	26.58917614	0	0	1	0	0	1	0	1
1	C3_T400007275_1057F	26.59373534	0	0	0	0	0	1	0	1
1	C3_T400063747_628R	26.62224867	0	0	1	0	0	0	0	0
1	C3_T400063732_1339R	26.62224867	0	0	1	0	0	0	0	0
1	C3_T400063686_209R	26.64876261	0	0	1	0	0	1	0	1
1	C3_T400063776_1479R	26.70530658	0	0	0	0	0	1	0	1
1	C3_T400063776_1518R	26.70544194	0	0	0	0	0	1	0	1
1	C3_T400063506_212F	26.74108592	0	0	1	0	0	1	0	1
1	C3_T400063440_1042F	26.79789145	0	0	0	0	0	0	1	0
1	C3_T400063503_161F	26.80525889	0	0	1	0	0	1	0	1
1	C3_T400063662_1710R	26.83417279	0	0	1	0	0	1	0	1
1	solcap_snp_c2_2463	26.84051614	0	0	1	0	0	1	0	1
1	C3_T400063648_316R	26.84532104	0	0	0	0	0	0	1	0
1	PotVar0028899	26.84673907	0	0	1	0	0	1	0	1
1	solcap_snp_c2_2466	26.85164288	0	0	1	0	0	1	0	1
1	C3_T400063486_916F	26.87232721	0	0	1	0	0	1	0	1
1	C3_T400063486_829F	26.88273719	0	0	1	0	0	1	0	1
1	solcap_snp_c1_758	26.88505305	1	1	0	0	0	0	1	0
1	C3_T400063483_1610F	26.88586152	0	0	1	0	0	1	0	1
1	PotVar0029143	26.89362801	1	1	0	0	1	0	0	0
1	C3_T400063483_2479F	26.89769294	0	0	1	0	0	1	0	1
1	C3_T400063611_3070F	26.91006268	0	0	0	0	0	1	0	1
1	PotVar0028895	26.91027357	0	0	1	0	0	1	0	1
1	PotVar0028851	26.92213431	0	0	1	0	0	1	0	1
1	C3_T400063639_738R	26.9306454	0	0	0	0	0	0	1	0
1	C3_T400063659_1039R	26.9430999	0	0	1	0	0	1	0	1
1	C3_T400063697_315R	26.94822866	0	0	1	0	0	0	0	0
1	C3_T400063662_1791R	26.9492135	0	0	1	0	0	1	0	1
1	C3_T400063439_408F	26.96596356	0	0	0	0	0	0	1	0
1	C3_T400063440_782F	26.97071313	0	0	0	0	0	0	1	0
1	PotVar0028742	26.97278866	0	0	1	0	0	1	0	1
1	PotVar0029025	26.97990349	1	1	0	0	0	0	1	0
1	PotVar0028802	26.98482192	0	0	1	0	0	1	0	1
1	C3_T400063483_1737F	26.98606588	0	0	1	0	0	1	0	1
1	C3_T400048880_145R	27.0435574	0	0	0	0	0	0	1	0
1	C3_T400063483_1693F	27.05804562	0	0	1	0	0	1	0	1
1	C3_T400007119_464R	27.0635111	0	0	0	0	1	0	0	0
1	C3_T400007215_774F	27.0635111	0	0	0	0	1	0	0	0
1	C3_T400063439_1466F	27.06551485	0	0	1	0	0	1	0	1
1	C3_T400063648_366R2_varCG	27.06699959	0	0	0	0	0	0	1	0
1	C3_T400063440_1233F	27.10975169	0	0	1	0	0	1	0	1
1	solcap_snp_c2_2421	27.11233685	0	0	1	0	0	1	0	1
1	C3_T400063439_523F	27.11295768	0	0	1	0	0	1	0	1
1	C3_T400063440_1109F	27.11920314	0	0	1	0	0	1	0	1
1	PotVar0028728	27.12517232	0	0	1	0	0	1	0	1
1	C3_T400063440_1193F	27.12588542	0	0	1	0	0	1	0	1
1	C3_T400063638_2325R	27.14501535	0	0	1	0	0	1	0	1
1	C3_T400048875_694F	27.222023	0	0	1	0	0	1	0	1
1	C3_T400073591_756R	27.27688159	0	0	1	0	0	1	0	1
1	C3_T400073588_1070R	27.30007444	0	0	1	0	0	1	0	1
1	PotVar0110364	27.30440713	0	0	1	0	0	1	0	1
1	PotVar0110307	27.30442033	0	0	1	0	0	1	0	1
1	C3_T400073651_1389F	27.30893452	0	0	1	0	0	1	0	1
1	C3_T400063721_635R	27.31942471	0	0	0	0	0	1	0	1
1	C3_T400063714_446R	27.32616629	1	1	0	0	0	0	0	0
1	C3_T400073651_502F	27.36492896	0	0	1	0	0	1	0	1
1	C3_T400063689_747R	27.39925718	0	0	1	0	0	1	1	1
1	C3_T400073657_1062F	27.48952291	0	0	0	0	0	0	1	0
1	C3_T400063501_81F	27.50271775	0	0	1	0	0	1	1	1
1	C3_T400073651_673F	27.59470709	0	0	0	0	0	0	1	0
1	C3_T400007271_1498F	27.61811062	0	0	0	0	1	0	0	0
1	C3_T400073562_1164R	27.62666489	0	0	1	0	0	1	0	1
1	C3_T400073562_1030R	27.64059271	0	0	1	0	0	1	0	1
1	C3_T400073632_141F	27.64550867	0	0	1	0	0	1	0	1
1	C3_T400073562_955R	27.64599861	0	0	1	0	0	1	0	1
1	C3_T400007147_630R	27.64966434	0	0	0	0	1	0	0	0
1	C3_T400073562_334R	27.65756343	0	0	1	0	0	1	0	1
1	C3_T400073540_308R	27.67176518	0	0	1	0	0	1	0	1
1	C3_T400073540_160R	27.67668156	0	0	1	0	0	1	0	1
1	C3_T400073540_854R	27.70422994	0	0	1	0	0	1	0	1
1	PotVar0110407	27.80356734	0	0	1	0	0	1	0	1
1	C3_T400073534_229R	27.81783266	0	0	1	0	0	1	0	1
1	C3_T400007170_976R	27.89402216	0	0	0	0	1	0	0	0
1	C3_T400063710_251R	27.91873179	0	0	0	1	1	0	0	0
1	C3_T400073575_343R	27.95231039	0	0	1	0	0	0	0	0
1	C3_T400073605_1714F	27.97138178	0	0	1	0	0	1	0	1
1	C3_T400073605_1672F	28.08840421	0	0	1	0	0	1	0	1
1	C3_T400048873_1139F	28.19527539	1	1	0	0	0	0	1	0
1	C3_T400063638_2262R	28.19727793	0	0	1	0	0	1	1	1
1	C3_T400057887_1072F	28.26844357	0	0	1	0	0	1	0	1
1	C3_T400057887_1516F	28.29046339	0	0	1	0	0	1	0	1
1	C3_T400057906_4273F	28.33144964	0	0	1	0	0	1	0	1
1	C3_T400073575_838R	28.34308312	0	0	0	0	1	0	1	0
1	C3_T400057904_2774F	28.3586745	0	0	1	0	0	1	0	1
1	C3_T400057887_475F	28.37318323	0	0	1	0	0	1	0	1
1	C3_T400057906_4315F	28.38232918	0	0	1	0	0	1	0	1
1	C3_T400057887_1251F	28.3839358	0	0	1	0	0	1	0	1
1	C3_T400063439_1359F	28.3886908	0	0	1	0	0	1	1	1
1	C3_T400063440_102F	28.39462296	0	0	1	0	0	1	1	1
1	PotVar0028758	28.44586534	0	0	1	0	0	1	1	1
1	C3_T400073605_2092F	28.59505174	0	0	0	0	0	0	1	0
1	C3_T400048873_2380F	28.61838793	1	1	0	0	0	0	0	0
1	C3_T400073591_3879R	28.78567717	1	1	0	0	0	0	0	0
1	C3_T400073651_825F	29.04668086	0	0	0	1	0	0	0	0
1	C3_T400073651_1599F	29.05377811	0	0	0	1	0	0	0	0
1	C3_T400073588_1400R	29.05377811	0	0	0	1	0	0	0	0
1	C3_T400073582_416R	29.05377811	0	0	0	1	0	0	0	0
1	C3_T400057892_254F	29.05425021	0	0	0	0	0	0	1	0
1	C3_T400073589_383F	29.07543182	0	0	0	1	0	0	0	0
1	C3_T400073650_136F	29.11580818	0	0	0	1	0	0	0	0
1	C3_T400057861_86R	29.32773426	0	0	0	0	0	1	0	1
1	PotVar0110391	29.34281709	1	1	0	0	0	0	1	0
1	C3_T400073532_909R	29.40112748	1	1	0	0	0	0	1	0
1	C3_T400057904_2842F	29.44600317	0	0	0	0	0	0	1	0
1	C3_T400057840_893R	29.45267873	0	0	0	0	0	1	0	1
1	C3_T400048873_1202F	29.50748541	0	0	0	1	1	0	0	0
1	C3_T400057909_335F	29.54542873	0	0	0	0	0	1	0	1
1	C3_T400057840_2786R	29.54650314	0	0	0	0	0	1	0	1
1	C3_T400057915_950F	29.55843166	0	0	0	0	0	1	0	1
1	C3_T400057920_180F	29.56463641	0	0	0	0	0	1	0	1
1	C3_T400057915_773F	29.56792662	0	0	0	0	0	1	0	1
1	C3_T400057840_768R	29.57913249	0	0	0	0	0	1	0	1
1	C3_T400057840_2865R	29.57946149	0	0	0	0	0	1	0	1
1	PotVar0042756	29.58422919	0	0	0	0	0	1	0	1
1	C3_T400057839_1732R	29.59219516	0	0	0	0	0	1	0	1
1	C3_T400057840_548R	29.59374548	0	0	0	0	0	1	0	1
1	C3_T400057840_1851R	29.59383463	0	0	0	0	0	1	0	1
1	C3_T400057840_2304R	29.59396818	0	0	0	0	0	1	0	1
1	C3_T400057840_850R	29.59396818	0	0	0	0	0	1	0	1
1	C3_T400057840_2097R	29.59410135	0	0	0	0	0	1	0	1
1	C3_T400057915_472F	29.59418789	0	0	0	0	0	1	0	1
1	C3_T400057838_244R	29.59527752	0	0	0	0	0	1	0	1
1	C3_T400057839_1948R	29.61242817	0	0	0	0	0	1	0	1
1	C3_T400057920_2279F	29.6173313	0	0	0	0	0	1	0	1
1	PotVar0042710	29.62598293	0	0	0	0	0	1	0	1
1	C3_T400057834_575R	29.63932951	0	0	0	0	0	1	0	1
1	C3_T400057933_596F	29.65268618	0	0	0	0	0	1	0	1
1	C3_T400057924_478F	29.65717124	0	0	0	0	0	1	0	1
1	C3_T400057921_1276F	29.65717124	0	0	0	0	0	1	0	1
1	C3_T400057839_1323R	29.65749754	0	0	0	0	0	1	0	1
1	C3_T400057921_1487F	29.65977717	0	0	0	0	0	1	0	1
1	C3_T400057915_1557F	29.66371529	0	0	0	0	0	1	0	1
1	C3_T400073645_844F	29.67319498	0	0	0	1	0	0	0	0
1	C3_T400057861_403R	29.6851038	0	0	0	0	0	1	0	1
1	C3_T400057857_1046R	29.71297662	0	0	0	0	0	1	0	1
1	C3_T400057971_312F	29.71376961	0	0	0	0	0	1	0	1
1	PotVar0042497	29.73435045	0	0	0	0	0	1	0	1
1	C3_T400057971_629F	29.75610999	0	0	0	0	0	1	0	1
1	C3_T400057934_768F	29.7616013	0	0	0	0	0	1	0	1
1	C3_T400057975_553F	29.76372151	0	0	0	0	0	1	0	1
1	C3_T400057864_830R	29.78274337	0	0	0	0	0	1	0	1
1	C3_T400057971_141F	29.78602363	0	0	0	0	0	1	0	1
1	PotVar0042350	29.80086062	0	0	0	0	0	1	0	1
1	PotVar0042358	29.81214118	0	0	0	0	0	1	0	1
1	C3_T400057980_677F	29.814013	0	0	0	0	0	1	0	1
1	solcap_snp_c2_16424	29.81524841	0	0	0	0	0	1	0	1
1	C3_T400057863_687R	29.82737681	0	0	0	0	0	1	0	1
1	C3_T400057864_134R	29.82858575	0	0	0	0	0	1	0	1
1	C3_T400057882_399F	29.83749453	0	0	0	0	0	1	0	1
1	C3_T400057872_625R	29.87069278	0	0	0	0	0	1	0	1
1	C3_T400057980_506F	29.87154582	0	0	0	0	0	1	0	1
1	C3_T400057882_1207F	29.88779418	0	0	0	0	0	1	0	1
1	C3_T400057882_1090F	29.88779418	0	0	0	0	0	1	0	1
1	C3_T400057891_376F	29.93065962	1	1	0	0	0	0	0	0
1	C3_T400057987_1157F	29.94927264	0	0	0	0	0	1	0	1
1	C3_T400057993_2305F	29.95244882	0	0	0	0	0	1	0	1
1	solcap_snp_c1_5281	29.95343276	0	0	0	0	0	1	0	1
1	C3_T400057990_288F	29.96707545	0	0	0	0	0	1	0	1
1	C3_T400057993_806F	29.96774485	0	0	0	0	0	1	0	1
1	C3_T400057990_576F	29.96774485	0	0	0	0	0	1	0	1
1	C3_T400057904_391F	29.98637225	1	1	0	0	0	0	0	0
1	C3_T400073601_366F	30.0226552	1	1	0	0	0	0	0	0
1	C3_T400050052_1735F	30.0548898	0	0	0	0	0	1	0	1
1	C3_T400050052_1387F	30.12559606	0	0	0	0	0	1	0	1
1	C3_T400050052_725F	30.14454286	0	0	0	0	0	1	0	1
1	C3_T400070780_758F	30.16179574	0	0	1	0	0	0	0	0
1	C3_T400070782_1150F	30.20601473	0	0	1	0	0	0	0	0
1	C3_T400070722_688R	30.23300963	0	0	1	0	0	0	0	0
1	PotVar0041674	30.23347937	0	0	1	0	0	0	0	0
1	C3_T400057906_4391F	30.26435269	1	1	0	0	0	0	1	0
1	C3_T400070787_1459F	30.27188305	0	0	1	0	0	0	0	0
1	C3_T400070722_2386R	30.35110447	0	0	1	0	0	0	0	0
1	C3_T400070725_832R	30.35126619	0	0	1	0	0	0	0	0
1	C3_T400073565_929R	30.36756205	0	0	0	1	1	0	0	0
1	C3_T400057911_1605F	30.3806268	0	0	0	1	1	1	0	1
1	PotVar0042709	30.40346556	0	0	0	1	1	1	0	1
1	C3_T400057911_1705F	30.41309011	0	0	0	1	1	1	0	1
1	C3_T400057911_1643F	30.4356654	0	0	0	1	1	1	0	1
1	C3_T400070732_295R	30.4688387	0	0	1	0	0	0	0	0
1	PotVar0110417	30.52096458	0	0	0	1	1	0	0	0
1	C3_T400000356_1065F	30.5817939	0	0	0	0	0	1	0	0
1	C3_T400073532_859R	30.60812255	0	0	0	1	1	0	0	0
1	C3_T400000356_628F	30.61506545	0	0	0	0	0	1	0	0
1	C3_T400073651_109F	30.73502724	0	0	0	0	1	0	0	0
1	C3_T400070798_1189F	30.89404132	0	0	1	0	0	0	0	0
1	C3_T400070732_1349R	30.89404132	0	0	1	0	0	0	0	0
1	C3_T400008515_2165R	30.93346873	0	0	1	0	0	0	0	0
1	C3_T400050076_746F	30.96696735	0	0	0	1	0	1	0	1
1	C3_T400050076_449F	30.96884955	0	0	0	1	0	1	0	1
1	C3_T400050079_909F	30.97667636	0	0	0	1	0	1	0	1
1	C3_T400008494_277F	30.98312683	0	0	1	0	0	0	0	0
1	C3_T400070750_2368R	30.99174882	0	0	1	0	0	0	0	0
1	C3_T400070751_1229R	30.99319759	0	0	1	0	0	0	0	0
1	C3_T400008510_1223R	30.99319759	0	0	1	0	0	0	0	0
1	C3_T400008515_791R	30.99319759	0	0	1	0	0	0	0	0
1	C3_T400008518_414R	30.99319759	0	0	1	0	0	0	0	0
1	C3_T400070751_2099R	30.99319759	0	0	1	0	0	0	0	0
1	C3_T400008496_784F	30.99319759	0	0	1	0	0	0	0	0
1	C3_T400008494_562F	30.99319759	0	0	1	0	0	0	0	0
1	C3_T400008502_878F	30.99319759	0	0	1	0	0	0	0	0
1	C3_T400008495_1391F	30.99319759	0	0	1	0	0	0	0	0
1	C3_T400008496_632F	30.99490552	0	0	1	0	0	0	0	0
1	C3_T400008515_845R	30.99828298	0	0	1	0	0	0	0	0
1	C3_T400008498_2047F	31.00217835	0	0	1	0	0	0	0	0
1	C3_T400013812_104R	31.13518678	0	0	1	0	0	0	0	0
1	C3_T400090912_108F	31.13518678	0	0	1	0	0	0	0	0
1	C3_T400090912_720F	31.13518678	0	0	1	0	0	0	0	0
1	C3_T400013812_394R	31.13518678	0	0	1	0	0	0	0	0
1	C3_T400008488_1187F	31.13518678	0	0	1	0	0	0	0	0
1	C3_T400008488_1414F	31.13518678	0	0	1	0	0	0	0	0
1	C3_T400008488_2300F	31.13518678	0	0	1	0	0	0	0	0
1	PotVar0041366	31.1369411	0	0	1	0	0	0	0	0
1	C3_T400057887_2642F	31.18395844	0	0	0	1	1	0	0	0
1	C3_T400008506_115R	31.18561656	0	0	1	0	0	0	0	0
1	PotVar0041397	31.19669159	0	0	1	0	0	0	0	0
1	C3_T400070751_989R	31.19989887	0	0	1	0	0	0	0	0
1	C3_T400013830_601F	31.20838101	0	0	1	0	0	0	0	0
1	C3_T400013826_830F	31.23405411	0	0	1	0	0	0	0	0
1	C3_T400000320_2128F	31.2708794	0	0	0	0	0	1	0	0
1	C3_T400000320_1191F	31.2708794	0	0	0	0	0	1	0	0
1	C3_T400000320_3078F	31.28591971	0	0	0	0	0	1	0	0
1	C3_T400000310_1669F	31.39349192	0	0	0	0	0	1	0	0
1	PotVar0042723	31.3976521	0	0	0	1	1	0	0	0
1	C3_T400057924_244F	31.45447024	0	0	0	1	1	0	0	0
1	C3_T400070731_824R	31.49195614	0	0	0	0	0	1	0	1
1	C3_T400057921_3199F	31.4941141	0	0	0	1	1	0	0	0
1	C3_T400057840_1038R	31.49589652	0	0	0	1	1	0	0	0
1	C3_T400070731_726R	31.49768326	0	0	0	0	0	1	0	1
1	C3_T400013826_694F	31.50827091	0	0	1	0	0	0	0	0
1	C3_T400070783_1846F	31.55373414	1	1	0	0	0	0	0	0
1	C3_T400070787_2548F	31.66377565	1	1	0	0	0	0	0	0
1	PotVar0041660	31.69700295	1	1	0	0	0	0	0	0
1	C3_T400000295_1118F	31.85557199	0	0	0	0	0	1	0	0
1	C3_T400000606_747R	31.88619924	0	0	0	0	0	1	0	0
1	C3_T400000295_2967F	31.89355376	0	0	0	0	0	1	0	0
1	PotVar0041901	31.94453514	0	0	0	1	1	1	0	1
1	C3_T400013821_212R	31.95097781	0	0	1	0	0	1	1	1
1	PotVar0041241	31.95307408	0	0	1	0	0	1	1	1
1	C3_T400050076_551F	31.95556897	0	0	0	1	1	1	0	1
1	C3_T400070787_2721F	31.95817889	1	1	0	0	0	0	0	0
1	C3_T400070732_337R	31.97448135	1	1	0	0	0	0	0	0
1	C3_T400050067_340F	31.98620836	0	0	0	1	1	1	0	1
1	C3_T400070787_1663F	31.99865013	0	0	0	0	0	0	1	0
1	C3_T400070787_2326F	32.01868396	0	0	0	0	0	0	1	0
1	C3_T400050093_364F	32.05721305	0	0	0	1	1	1	0	1
1	C3_T400008521_1263R	32.23986617	0	1	0	0	0	0	0	0
1	C3_T400008521_1227R	32.23986617	0	1	0	0	0	0	0	0
1	C3_T400008504_332F	32.31797457	0	1	0	0	0	0	0	0
1	C3_T400050052_275F	32.32043473	0	0	0	0	1	0	0	0
1	C3_T400008515_2006R	32.32063708	0	1	0	0	0	0	0	0
1	C3_T400008515_1939R	32.32881561	0	1	0	0	0	0	0	0
1	C3_T400008515_548R	32.32995109	0	1	0	0	0	0	0	0
1	C3_T400008504_131F	32.33400356	0	1	0	0	0	0	0	0
1	C3_T400008515_102R	32.34352924	0	1	0	0	0	0	0	0
1	C3_T400000359_904F	32.36149408	0	0	0	0	0	1	0	1
1	C3_T400000682_471R	32.37128318	0	0	0	0	0	1	0	1
1	C3_T400008502_1001F	32.4070104	0	1	0	0	0	0	0	0
1	C3_T400070732_1837R	32.41033718	0	0	0	0	0	0	1	0
1	C3_T400057993_1434F	32.42516094	0	0	0	1	0	0	0	0
1	C3_T400000290_3271F	32.42778825	0	0	0	0	0	1	0	0
1	C3_T400050067_877F	32.45732416	0	0	0	0	1	0	0	0
1	C3_T400008498_1257F	32.46953832	0	1	0	0	0	0	0	0
1	C3_T400008502_146F	32.46953832	0	1	0	0	0	0	0	0
1	PotVar0041585	32.47522953	0	1	0	0	0	0	0	0
1	C3_T400008498_1845F	32.47589976	0	1	0	0	0	0	0	0
1	C3_T400050106_208F	32.4814416	0	0	0	1	1	1	0	1
1	C3_T400050024_155R	32.51336617	0	0	0	1	1	1	0	1
1	C3_T400000290_1152F	32.52335472	0	0	0	0	0	1	0	0
1	C3_T400050024_251R	32.56678316	0	0	0	1	1	1	0	1
1	C3_T400000681_2453R	32.57050371	0	0	0	0	0	1	0	1
1	C3_T400050052_1291F	32.58235136	0	0	0	1	0	0	0	0
1	C3_T400000351_1649F	32.58804747	0	0	1	0	0	1	1	1
1	C3_T400000681_1644R	32.59741283	0	0	0	0	0	1	0	1
1	C3_T400050076_374F	32.63399872	0	0	0	0	1	0	0	0
1	C3_T400070750_3415R	32.67622812	0	0	0	0	0	0	1	0
1	C3_T400070732_1192R	32.69076065	1	1	0	0	1	0	0	0
1	C3_T400070798_1600F	32.76298878	0	0	1	0	1	0	0	0
1	C3_T400000694_926R	32.7675733	0	1	0	0	0	0	0	0
1	C3_T400000351_2018F	32.7829102	0	0	0	0	0	1	0	1
1	C3_T400070805_565F	32.79349543	0	0	1	0	1	0	0	0
1	PotVar0041919	32.85181245	0	0	0	1	0	0	0	0
1	C3_T400000349_1113F	32.85843895	0	0	0	0	0	1	0	1
1	C3_T400000647_1605R	32.8842669	0	0	1	0	0	1	1	1
1	C3_T400070798_1334F	32.89901725	1	0	0	0	0	0	0	0
1	C3_T400000654_61R	32.96834531	0	0	0	0	0	1	0	1
1	C3_T400000660_1340R	32.98068214	0	0	0	0	0	1	0	1
1	C3_T400050018_321R	33.06439658	0	0	0	0	1	0	0	0
1	C3_T400000342_1271F	33.0648227	0	0	0	0	0	1	0	1
1	C3_T400050101_471F	33.08831567	0	0	0	0	1	0	0	0
1	PotVar0041748	33.09011592	0	0	0	0	1	0	0	0
1	C3_T400050020_630R	33.09251345	0	0	0	0	1	0	0	0
1	PotVar0041837	33.09722858	0	0	0	0	1	0	0	0
1	C3_T400070772_2070F	33.13220108	0	0	0	0	1	0	0	0
1	C3_T400070772_2332F	33.13220108	0	0	0	0	1	0	0	0
1	PotVar0041226	33.13644742	1	1	0	0	0	0	0	0
1	C3_T400000651_1172R	33.21322132	0	0	0	0	0	1	0	1
1	C3_T400000651_207R	33.23729725	0	0	0	0	0	1	0	1
1	C3_T400000651_310R	33.23729725	0	0	0	0	0	1	0	1
1	C3_T400000651_629R	33.24486232	0	0	0	0	0	1	0	1
1	C3_T400013821_560R	33.27070628	1	1	0	0	0	0	0	0
1	PotVar0041618	33.27918304	1	0	0	0	0	1	1	1
1	C3_T400000650_1218R	33.29359817	0	0	0	0	0	1	0	1
1	C3_T400000650_1002R	33.32470838	0	0	0	0	0	1	0	1
1	C3_T400000650_1084R	33.32470838	0	0	0	0	0	1	0	1
1	C3_T400000338_508F	33.32470838	0	0	0	0	0	1	0	1
1	C3_T400000647_382R	33.3250611	0	0	0	0	0	1	0	1
1	C3_T400000650_1664R	33.32895406	0	0	0	0	0	1	0	1
1	C3_T400000649_403R	33.35202193	0	0	0	0	0	1	0	1
1	C3_T400070782_970F	33.35830431	0	0	0	0	1	0	0	0
1	C3_T400000333_542F	33.37706667	0	0	0	0	0	1	0	1
1	PotVar0006435	33.39227822	1	0	0	0	0	1	0	1
1	C3_T400070782_91F	33.40519278	0	0	0	0	1	0	0	0
1	C3_T400070782_1013F	33.40639333	0	0	0	0	1	0	0	0
1	C3_T400070780_247F	33.40639333	0	0	0	0	1	0	0	0
1	C3_T400047222_971F	33.4659109	1	1	0	0	0	0	0	0
1	C3_T400008494_361F	33.47139583	0	0	1	1	1	0	0	0
1	C3_T400070787_2614F	33.48302733	0	0	0	0	1	0	0	0
1	C3_T400070785_1893F	33.49536438	0	0	0	0	1	0	0	0
1	C3_T400070722_546R	33.49644396	0	0	0	0	1	0	0	0
1	C3_T400070722_207R	33.49644396	0	0	0	0	1	0	0	0
1	C3_T400013830_736F	33.5106155	0	0	1	1	1	0	0	0
1	C3_T400000326_967F	33.51268967	0	0	0	0	0	1	0	1
1	PotVar0041398	33.51636388	0	0	1	1	1	0	0	0
1	C3_T400000557_1191R	33.52037728	0	0	0	0	0	1	0	0
1	C3_T400090912_39F	33.52643527	0	0	1	1	1	0	0	0
1	PotVar0041271	33.53497355	1	1	0	0	0	0	0	0
1	C3_T400013830_36F	33.54878295	0	0	1	1	1	0	0	0
1	solcap_snp_c2_14274	33.58535171	1	1	0	0	0	0	0	0
1	solcap_snp_c1_4604	33.62772801	0	0	0	1	1	0	0	0
1	PotVar0041593	33.67823104	0	0	0	1	1	0	0	0
1	PotVar0041439	33.67873575	0	0	0	1	1	0	0	0
1	C3_T400070801_1503F	33.69028523	0	0	0	0	1	0	0	0
1	C3_T400070805_765F	33.69102624	0	0	0	0	1	0	0	0
1	C3_T400070805_1035F	33.69102624	0	0	0	0	1	0	0	0
1	C3_T400070751_662R	33.69102624	0	0	0	0	1	0	0	0
1	C3_T400070805_657F	33.69102624	0	0	0	0	1	0	0	0
1	C3_T400070751_1390R	33.69102624	0	0	0	0	1	0	0	0
1	C3_T400070750_341R	33.69102624	0	0	0	0	1	0	0	0
1	C3_T400070751_887R	33.69102624	0	0	0	0	1	0	0	0
1	C3_T400070750_1784R	33.69144011	0	0	0	0	1	0	0	0
1	C3_T400008515_409R	33.69169237	0	0	0	0	1	0	0	0
1	PotVar0041319	33.72839905	0	0	0	1	1	0	0	0
1	C3_T400013830_775F	33.76115454	0	0	0	1	1	0	0	0
1	PotVar0041571	33.86298467	0	0	0	1	1	0	0	0
1	C3_T400000687_313R	33.86952022	0	0	0	1	1	0	0	0
1	C3_T400000694_363R	33.88831453	0	0	0	1	1	0	0	0
1	C3_T400000694_1076R	33.89568087	0	0	0	1	1	0	0	0
1	C3_T400000694_1120R	34.05514158	0	0	0	1	1	0	0	0
1	C3_T400000311_1497F	34.05621901	0	0	0	0	1	1	0	0
1	C3_T400000214_315F	34.09679837	0	0	0	0	0	1	0	0
1	C3_T400000297_2952F	34.19650526	0	0	0	0	1	1	0	0
1	C3_T400000261_761F	34.21859104	0	0	0	0	0	1	0	1
1	C3_T400000591_1024R	34.28214494	0	0	0	0	0	1	0	1
1	C3_T400000259_447F	34.28238495	0	0	0	0	0	1	0	1
1	C3_T400000266_660F	34.33141266	0	0	0	0	0	1	0	1
1	C3_T400000685_1162R	34.36650173	0	1	0	1	1	0	0	0
1	C3_T400000310_1101F	34.38962274	0	0	0	0	1	0	0	0
1	C3_T400000310_1385F	34.38962274	0	0	0	0	1	0	0	0
1	C3_T400000360_260F	34.39512667	0	1	0	1	1	0	0	0
1	C3_T400000356_868F	34.42230392	0	1	0	1	1	0	0	0
1	C3_T400000682_102R	34.4283623	0	1	0	1	1	0	0	0
1	C3_T400000359_1047F	34.43153944	0	1	0	1	1	0	0	0
1	C3_T400000682_918R	34.43229423	0	1	0	1	1	0	0	0
1	C3_T400000681_1028R	34.43696572	0	1	0	1	1	0	0	0
1	C3_T400000613_1353R	34.46526537	1	0	0	0	1	1	0	0
1	C3_T400000311_201F	34.48492433	0	0	0	0	1	0	0	0
1	C3_T400000570_628R	34.48952808	0	0	0	0	0	1	0	1
1	C3_T400000311_414F	34.49179539	1	0	0	0	1	1	0	0
1	C3_T400000613_1901R	34.49955109	0	0	0	0	1	0	0	0
1	C3_T400000613_2135R	34.52997993	0	0	0	0	1	0	0	0
1	C3_T400000657_299R	34.53462543	0	1	0	1	1	0	0	0
1	C3_T400000342_455F	34.53977778	0	1	0	1	1	0	0	0
1	C3_T400000660_575R	34.540905	0	1	0	1	1	0	0	0
1	C3_T400070732_851R	34.54728505	0	0	0	1	0	0	0	0
1	C3_T400000660_1101R	34.55988018	0	1	0	1	1	0	0	0
1	C3_T400000274_856F	34.57218556	0	0	0	0	1	0	0	0
1	C3_T400000291_647F	34.57441767	0	0	0	0	1	0	0	0
1	C3_T400000290_1405F	34.5761689	0	0	0	0	1	0	0	0
1	C3_T400000342_2150F	34.58834433	0	1	0	1	1	0	0	0
1	C3_T400000336_1704F	34.59350777	0	1	0	1	1	0	0	0
1	C3_T400000647_1524R	34.5938166	0	1	0	1	1	0	0	0
1	C3_T400086405_114R	34.59823427	0	0	0	0	1	0	0	0
1	C3_T400000290_2561F	34.59823427	0	0	0	0	1	0	0	0
1	C3_T400000290_2358F	34.59823427	0	0	0	0	1	0	0	0
1	C3_T400000290_2845F	34.59823427	0	0	0	0	1	0	0	0
1	C3_T400000290_592F	34.59823427	0	0	0	0	1	0	0	0
1	C3_T400000297_268F	34.59823427	0	0	0	0	1	0	0	0
1	C3_T400000297_4144F	34.59823427	0	0	0	0	1	0	0	0
1	C3_T400000290_2300F	34.59823427	0	0	0	0	1	0	0	0
1	C3_T400000597_327R	34.59823427	0	0	0	0	1	0	0	0
1	C3_T400000606_560R	34.59823427	0	0	0	0	1	0	0	0
1	C3_T400086405_316R	34.59943705	0	0	0	0	1	0	0	0
1	C3_T400000291_1384F	34.60101355	0	0	0	0	1	0	0	0
1	C3_T400000293_234F	34.60148561	0	0	0	0	1	0	0	0
1	C3_T400000595_1397R	34.61033952	0	0	0	0	1	0	0	0
1	C3_T400000606_658R	34.61066886	0	0	0	0	1	0	0	0
1	C3_T400000342_650F	34.6129139	0	1	0	1	1	0	0	0
1	C3_T400000293_741F	34.61886957	0	0	0	0	1	0	0	0
1	C3_T400000320_1067F	34.63026492	0	1	0	1	1	0	0	0
1	C3_T400086405_849R	34.63184578	0	0	0	0	1	0	0	0
1	C3_T400000333_411F	34.64976346	0	1	0	1	1	0	0	0
1	C3_T400000650_936R	34.65427232	0	1	0	1	1	0	0	0
1	C3_T400000262_910F	34.69954417	0	0	0	0	1	0	0	0
1	C3_T400000259_641F	34.70107367	0	0	0	0	1	0	0	0
1	C3_T400000589_698R	34.70107367	0	0	0	0	1	0	0	0
1	C3_T400000261_1061F	34.70107367	0	0	0	0	1	0	0	0
1	C3_T400000263_112F	34.70107367	0	0	0	0	1	0	0	0
1	C3_T400000211_555F	34.76736485	0	0	0	0	1	0	0	0
1	C3_T400000263_58F	34.77324315	0	0	0	0	1	0	0	0
1	C3_T400000311_1729F	34.78805772	1	0	0	0	1	0	0	0
1	C3_T400000547_1374R	34.80533821	0	0	0	0	1	0	0	0
1	C3_T400000243_715F	34.80678913	0	0	0	0	1	0	0	0
1	C3_T400000539_729R	34.80678913	0	0	0	0	1	0	0	0
1	C3_T400000565_137R	34.80678913	0	0	0	0	1	0	0	0
1	C3_T400000547_1261R	34.80678913	0	0	0	0	1	0	0	0
1	C3_T400000546_1036R	34.80678913	0	0	0	0	1	0	0	0
1	C3_T400000537_773R	34.80678913	0	0	0	0	1	0	0	0
1	C3_T400000537_708R	34.80678913	0	0	0	0	1	0	0	0
1	C3_T400000537_1127R	34.80678913	0	0	0	0	1	0	0	0
1	C3_T400000539_795R_varAT	34.80678913	0	0	0	0	1	0	0	0
1	C3_T400000565_512R	34.80703929	0	0	0	0	1	0	0	0
1	C3_T400000230_554F	34.80792318	0	0	0	0	1	0	0	0
1	C3_T400000547_1476R	34.80942413	0	0	0	0	1	0	0	0
1	C3_T400000241_990F	34.81034137	0	0	0	0	1	0	0	0
1	C3_T400008521_546R	34.81232596	0	1	0	1	0	0	0	0
1	C3_T400000220_324F	34.81884675	0	0	0	0	1	0	0	0
1	C3_T400000241_1282F	34.81908023	0	0	0	0	1	0	0	0
1	C3_T400000243_569F	34.82204877	0	0	0	0	1	0	0	0
1	C3_T400000176_178F	34.8472647	0	0	0	0	0	1	0	0
1	C3_T400000320_2033F	34.98717299	0	1	0	1	1	0	0	0
1	C3_T400000557_619R	35.00277238	0	0	0	0	1	0	0	0
1	C3_T400000517_2042R	35.01661265	0	0	0	0	1	0	0	0
1	C3_T400000517_2336R	35.01661265	0	0	0	0	1	0	0	0
1	C3_T400000517_670R	35.02227985	0	0	0	0	1	0	0	0
1	C3_T400000349_666F	35.02570694	1	0	0	0	0	0	0	0
1	C3_T400070805_888F	35.08283062	0	0	0	1	0	0	0	0
1	C3_T400000662_265R	35.11074551	1	0	0	0	0	0	0	0
1	C3_T400000269_1602F	35.19721203	1	0	0	0	1	0	0	0
1	C3_T400000170_168F	35.22888551	0	0	0	0	0	1	0	0
1	C3_T400000681_1772R	35.27483765	1	0	1	0	0	0	1	0
1	C3_T400097242_399R	35.41787885	0	0	0	0	1	0	0	0
1	C3_T400000311_47F	35.4282854	1	0	0	0	0	0	0	0
1	PotVar0006430	35.48322509	1	0	0	0	0	0	0	0
1	C3_T400000500_1905R	35.60444535	0	0	0	0	0	1	0	0
1	solcap_snp_c1_14089	35.67274226	1	0	1	0	0	0	1	0
1	C3_T400000152_425F	35.73928434	0	0	0	0	1	0	0	0
1	C3_T400000152_767F	35.82836644	0	0	0	0	1	0	0	0
1	C3_T400000333_323F	35.84851366	1	0	1	0	0	0	1	0
1	C3_T400000261_849F	35.8584248	1	0	0	0	1	1	0	1
1	C3_T400000291_102F	35.97092992	1	0	0	0	0	0	0	0
1	C3_T400000269_1044F	36.06807216	1	0	0	0	0	0	0	0
1	C3_T400000151_100F	36.13025941	0	0	0	0	0	1	0	0
1	C3_T400000190_390F	36.22447735	0	1	0	0	0	0	0	0
1	C3_T400000266_906F	36.25256637	1	0	0	0	0	0	0	0
1	C3_T400000264_244F	36.34398542	1	0	0	0	0	0	0	0
1	C3_T400000251_136F	36.38876975	1	0	0	0	0	0	0	0
1	C3_T400000250_409F	36.38939094	1	0	0	0	0	0	0	0
1	solcap_snp_c2_31821	36.63700007	0	1	0	0	0	0	0	0
1	C3_T400000510_3741R	36.73126433	0	1	0	0	0	0	0	0
1	C3_T400000170_221F	36.79677222	0	1	0	0	0	0	0	0
1	C3_T400000504_2182R	36.79677222	0	1	0	0	0	0	0	0
1	C3_T400000504_2040R	36.79677222	0	1	0	0	0	0	0	0
1	C3_T400000510_2850R	36.79677222	0	1	0	0	0	0	0	0
1	solcap_snp_c1_3853	36.81971555	0	0	0	0	1	0	0	0
1	solcap_snp_c1_3854	36.81971555	0	0	0	0	1	0	0	0
1	C3_T400000132_1450F	36.82727018	0	0	0	0	0	1	0	0
1	C3_T400000504_2852R	36.83167399	0	1	0	0	0	0	0	0
1	C3_T400000176_128F	36.8610154	0	1	0	0	0	0	0	0
1	C3_T400000170_671F	36.88914577	0	1	0	0	0	0	0	0
1	C3_T400000467_552R	36.90603632	0	0	0	0	0	1	0	0
1	C3_T400000488_2670R	36.90853703	0	0	0	0	1	0	0	0
1	C3_T400000477_203R	36.94235686	0	0	0	0	1	0	0	0
1	C3_T400000477_1654R	36.95772776	0	0	0	0	1	0	0	0
1	C3_T400000477_1506R	36.95772776	0	0	0	0	1	0	0	0
1	C3_T400000477_1441R	36.9582599	0	0	0	0	1	0	0	0
1	C3_T400000500_550R	36.9966269	0	1	0	0	0	0	0	0
1	C3_T400000108_397F	37.01030279	0	0	0	0	0	1	0	0
1	C3_T400000108_2788F	37.04229834	0	0	0	0	0	1	0	0
1	C3_T400000479_1486R	37.12566298	1	0	1	0	0	0	0	1
1	C3_T400000154_2133F	37.13304373	0	1	0	0	0	0	0	0
1	C3_T400000570_526R	37.39348223	1	1	0	0	0	0	0	0
1	C3_T400000154_1600F	37.50183583	0	0	0	0	1	1	0	0
1	C3_T400000467_316R	37.50744996	1	0	1	0	0	0	0	1
1	C3_T400000154_994F	37.50928176	0	0	0	0	1	1	0	0
1	C3_T400000091_1770F	37.52517432	0	0	0	0	1	0	0	0
1	C3_T400000448_36R	37.66482892	0	0	0	0	0	1	0	0
1	C3_T400000447_1215R	37.72233552	0	0	0	0	0	1	0	0
1	C3_T400000477_1063R	37.72838619	0	1	0	0	0	0	0	0
1	C3_T400000477_427R	37.72838619	0	1	0	0	0	0	0	0
1	C3_T400000064_1108F	37.7605165	0	0	0	0	0	1	0	0
1	C3_T400000448_177R	37.78017263	0	0	0	0	1	0	0	0
1	C3_T400000230_914F	37.82830495	1	1	0	0	0	0	0	0
1	C3_T400000230_185F	37.85445659	1	1	0	0	0	0	0	0
1	C3_T400000447_816R	37.91529317	0	0	0	0	1	0	0	0
1	C3_T400000146_1273F	38.07952406	0	0	0	0	1	1	0	0
1	C3_T400000487_2804R	38.24207906	0	1	1	0	0	0	0	1
1	C3_T400000482_419R	38.32648173	0	0	0	1	0	1	1	0
1	C3_T400000391_2189R	38.37168491	0	0	0	0	0	1	0	0
1	C3_T400000041_443F	38.37168491	0	0	0	0	0	1	0	0
1	PotVar0006246	38.37168491	0	0	0	0	0	1	0	0
1	C3_T400000387_978R	38.37168491	0	0	0	0	0	1	0	0
1	C3_T400000390_955R	38.37168491	0	0	0	0	0	1	0	0
1	C3_T400000391_389R	38.37168491	0	0	0	0	0	1	0	0
1	C3_T400000391_1662R	38.38221565	0	0	0	0	0	1	0	0
1	C3_T400000390_523R	38.3837426	0	0	0	0	0	1	0	0
1	C3_T400000537_684R	38.60327136	0	0	1	1	0	0	1	1
1	C3_T400000391_1739R	38.60563005	0	0	0	0	1	0	0	0
1	PotVar0006198	38.60563005	0	0	0	0	1	0	0	0
1	C3_T400000041_485F	38.60563005	0	0	0	0	1	0	0	0
1	C3_T400000390_1076R	38.62551629	0	0	0	0	1	0	0	0
1	C3_T400071374_38R	38.67043993	0	0	1	0	0	1	0	1
1	C3_T400000027_840F	38.78462387	1	0	0	1	0	1	1	0
1	C3_T400000108_2857F	38.86880558	0	1	0	0	1	1	0	0
1	C3_T400000010_631F	38.93645137	0	0	0	0	0	1	0	0
1	C3_T400000380_1953R	38.94465757	0	0	0	0	0	1	0	0
1	C3_T400000377_644R	38.9630732	0	0	0	0	0	1	0	0
1	C3_T400000485_2282R	38.98363264	0	0	0	1	1	1	1	0
1	C3_T400000091_1810F	38.98380836	0	0	0	0	1	1	0	0
1	C3_T400000025_948R	38.98895701	0	0	0	0	0	1	0	0
1	PotVar0006259	39.00601958	0	0	0	1	1	0	1	0
1	solcap_snp_c1_3852	39.02220355	0	0	0	1	1	1	1	0
1	C3_T400000010_1498F	39.02564769	0	0	0	0	0	1	0	0
1	C3_T400097242_1182R	39.39341234	1	0	0	0	0	0	0	0
1	C3_T400043941_1255F	39.41078504	1	0	0	0	0	1	0	0
1	C3_T400000436_300R	39.4215153	0	0	0	1	1	1	1	0
1	C3_T400000436_504R	39.49113826	0	0	0	1	0	1	1	0
1	C3_T400043938_384R	39.52135153	1	0	0	0	0	1	0	0
1	PotVar0006265	39.72523455	0	0	0	0	1	1	0	0
1	C3_T400071391_469F	39.82740636	0	0	0	0	0	1	0	0
1	C3_T400000012_515F	39.92663217	1	0	0	1	0	0	1	0
1	PotVar0006243	39.93009044	0	0	0	1	1	1	1	0
1	C3_T400071374_1700R	40.06545248	0	0	0	0	0	1	0	0
1	PotVar0006268	40.09698586	0	0	0	1	0	0	1	0
1	C3_T400000025_1899R	40.14264387	0	0	0	1	0	1	1	0
1	PotVar0006278	40.15203811	0	0	0	1	0	0	1	0
1	C3_T400000004_910F	40.19472995	0	0	0	1	0	1	1	0
1	C3_T400000507_1877R	40.26777265	1	1	0	0	0	0	0	0
1	C3_T400071377_3317R	40.26989693	0	0	0	0	0	1	0	0
1	solcap_snp_c1_3868	40.30568295	0	0	0	1	0	1	1	0
1	C3_T400000387_1857R	40.44057189	0	0	0	1	0	0	1	0
1	C3_T400071378_860R	40.4482798	0	0	0	0	0	1	0	0
1	C3_T400000380_2084R	40.57737912	1	0	0	0	0	0	0	0
1	C3_T400000034_2481F	40.63412831	0	0	0	1	0	0	1	0
1	C3_T400000378_970R	40.6400795	1	0	0	0	0	0	0	0
1	C3_T400000034_321F	40.67109073	0	0	0	1	0	0	1	0
1	C3_T400000378_759R	40.76090812	0	0	0	1	0	0	1	0
1	C3_T400033202_1789R	40.76365673	0	0	0	0	0	1	0	0
1	C3_T400000024_508F	40.7807639	0	0	0	1	0	0	1	0
1	C3_T400000009_707F	40.82032527	0	0	0	1	0	0	1	0
1	C3_T400043929_94R	40.88771415	0	0	0	1	0	0	1	0
1	C3_T400071365_251R	40.90494108	1	0	0	0	0	0	0	0
1	C3_T400000151_539F	40.97171556	1	1	0	0	0	0	0	0
1	C3_T400043941_1196F	41.01527142	1	0	0	0	0	0	0	0
1	C3_T400071366_152R	41.04874778	1	0	0	0	0	0	0	0
1	C3_T400033248_1111F	41.10929746	0	0	0	0	0	1	0	0
1	C3_T400033251_731F	41.32846253	0	0	0	0	0	1	0	0
1	C3_T400033251_4270F	41.32846253	0	0	0	0	0	1	0	0
1	C3_T400033251_4811F	41.32846253	0	0	0	0	0	1	0	0
1	C3_T400033251_854F	41.32846253	0	0	0	0	0	1	0	0
1	C3_T400033251_3467F	41.33030387	0	0	0	0	0	1	0	0
1	C3_T400033222_2204R	41.45710296	0	0	0	0	0	1	0	0
1	C3_T400033222_1283R	41.45710296	0	0	0	0	0	1	0	0
1	C3_T400000493_258R	41.45788826	1	1	0	0	0	0	0	0
1	C3_T400033264_777F	41.55501249	0	0	0	0	0	1	0	0
1	C3_T400066895_415R	41.55501249	0	0	0	0	0	1	0	0
1	C3_T400066897_179R	41.56968796	0	0	0	0	0	1	0	0
1	C3_T400066897_1117R	41.57202802	0	0	0	0	0	1	0	0
1	C3_T400033264_561F	41.58746123	0	0	0	0	0	1	0	0
1	C3_T400066897_715R	41.61412669	0	0	0	0	0	1	0	0
1	C3_T400066769_338F	41.64510176	0	0	0	0	0	1	0	0
1	C3_T400033256_269F	41.73746249	0	0	1	0	0	1	1	1
1	C3_T400066898_350R	41.79814974	0	0	0	0	0	1	0	0
1	C3_T400071379_1532R	41.8794979	1	0	0	1	0	0	0	0
1	C3_T400071409_575F	42.00949723	1	0	0	1	0	0	0	0
1	C3_T400066917_1113R	42.23521503	1	0	1	0	0	0	0	0
1	C3_T400066917_43R	42.27749896	1	0	1	0	0	0	0	0
1	C3_T400033203_1270R	42.39764018	1	0	0	1	0	0	0	0
1	C3_T400066917_237R	42.42442269	1	0	1	0	0	0	0	0
1	C3_T400033203_2151R	42.49940449	1	0	0	1	0	0	0	0
1	C3_T400033202_1527R	42.50766805	1	0	0	1	0	0	0	0
1	C3_T400033202_746R	42.51237481	1	0	0	1	0	0	0	0
1	C3_T400033203_1644R	42.51815191	1	0	0	1	0	0	0	0
1	C3_T400033203_1884R	42.52078469	1	0	0	1	0	0	0	0
1	C3_T400033203_2221R	42.52382892	1	0	0	1	0	0	0	0
1	C3_T400033203_429R	42.53237706	1	0	0	1	0	0	0	0
1	C3_T400033203_1991R	42.54034445	1	0	0	1	0	0	0	0
1	C3_T400066895_518R	42.61251013	0	0	0	0	0	0	1	0
1	C3_T400033264_415F	42.62563747	0	0	0	0	0	0	1	0
1	solcap_snp_c1_5653	42.6484185	0	0	0	0	0	0	1	0
1	C3_T400033219_1437R	42.71959448	1	0	0	1	0	0	0	0
1	C3_T400033219_1114R	42.72433131	1	0	0	1	0	0	0	0
1	C3_T400033251_1235F	42.72449655	1	0	0	1	0	0	0	0
1	C3_T400033251_4469F	42.72466179	1	0	0	1	0	0	0	0
1	C3_T400033251_4907F	42.72482703	1	0	0	1	0	0	0	0
1	C3_T400033251_617F	42.75811336	1	0	0	1	0	0	0	0
1	C3_T400033251_1142F	42.75991263	1	0	0	1	0	0	0	0
1	C3_T400033219_1650R	42.76002279	1	0	0	1	0	0	0	0
1	C3_T400033219_1352R	42.78456985	1	0	0	1	0	0	0	0
1	C3_T400066771_497F	42.83709727	0	0	0	0	0	0	1	0
1	C3_T400066898_1601R	42.98756459	0	0	0	0	0	0	1	0
1	C3_T400066898_479R	42.98756459	0	0	0	0	0	0	1	0
1	C3_T400033230_2263R	43.11683716	0	0	0	0	0	1	1	0
1	solcap_snp_c1_5656	43.18788496	0	0	0	0	0	1	1	0
1	C3_T400066761_620F	43.19364803	0	0	0	0	0	1	1	0
1	C3_T400066774_985F	43.22005458	0	0	0	0	0	0	1	0
1	C3_T400066791_423F	43.40445057	0	1	0	0	0	0	1	0
1	C3_T400066771_1003F	43.51901072	0	0	0	0	0	1	1	0
1	C3_T400066898_1016R	43.55430574	0	0	0	0	0	1	1	0
1	solcap_snp_c2_17192	43.7331971	0	0	0	0	0	1	1	0
1	C3_T400066792_160F	43.84251524	0	0	0	0	0	0	1	0
1	C3_T400066792_593F	43.84636876	0	0	0	0	0	0	1	0
1	C3_T400066949_624R	44.39949917	0	0	0	1	1	1	1	0
1	C3_T400066930_382R	44.78411359	1	0	0	0	0	0	0	0
1	C3_T400066909_225R	45.12916919	1	1	0	0	0	0	0	0
1	solcap_snp_c2_39834	45.34371568	1	0	0	1	0	1	0	1
1	C3_T400066791_1497F2_varCG	45.36307076	1	1	0	0	0	0	1	0
1	C3_T400066846_235F	45.50132947	0	0	0	1	0	1	0	1
1	C3_T400066953_915R	45.51781533	1	0	0	0	1	1	1	0
1	C3_T400092726_81R	45.85108603	0	0	0	0	1	0	0	0
1	C3_T400066953_545R	45.88976751	0	1	1	0	0	0	0	0
1	C3_T400066962_1456R	45.93690155	1	0	0	0	0	0	0	0
1	PotVar0043513	45.9997191	1	0	0	0	0	0	0	0
1	C3_T400066954_2093R	46.04431292	0	0	0	1	0	0	0	0
1	PotVar0043559	46.08606585	1	0	0	0	0	0	0	0
1	solcap_snp_c1_5759	46.21859018	1	0	0	1	0	0	0	1
1	C3_T400004344_1385R	46.25233271	0	0	0	0	0	1	0	1
1	C3_T400066807_1713F	46.34215982	0	0	0	1	0	0	0	1
1	C3_T400066818_218F	46.34766627	1	0	0	1	0	0	0	1
1	C3_T400066962_3442R	46.36612443	1	0	0	1	0	0	0	1
1	C3_T400004254_907F	46.39645632	0	0	0	0	0	1	0	1
1	PotVar0043516	46.45463979	1	0	0	1	0	0	0	1
1	C3_T400004244_3685F	46.49641769	0	0	0	0	0	1	0	1
1	C3_T400004344_1170R	46.54800419	0	0	0	0	0	1	0	1
1	C3_T400067034_2404R	46.63477665	1	0	0	0	1	0	0	0
1	C3_T400066979_482R	46.70241328	0	1	1	0	0	0	0	0
1	C3_T400066979_1435R	46.70670978	0	1	1	0	0	0	0	0
1	C3_T400066840_2130F	46.74582208	0	1	1	0	0	0	0	0
1	C3_T400080038_1054R	46.76003017	0	0	0	0	1	0	0	0
1	C3_T400066979_257R	46.76074817	0	1	1	0	0	0	0	0
1	C3_T400066979_342R	46.76261918	0	1	1	0	0	0	0	0
1	C3_T400066979_1827R	46.76738316	0	1	1	0	0	0	0	0
1	C3_T400066990_1321R	46.83931791	0	1	1	0	0	0	0	0
1	C3_T400080046_191F	46.88137027	0	0	0	0	1	0	0	0
1	C3_T400066992_145R	46.89139971	0	1	1	0	0	0	0	0
1	C3_T400066988_1818R	46.92910695	0	1	1	0	0	0	0	0
1	solcap_snp_c2_17529	46.99095922	0	0	0	1	0	0	0	1
1	PotVar0043347	46.99327121	0	0	0	1	0	0	0	1
1	C3_T400066838_901F	47.00900852	0	1	1	0	0	0	0	0
1	C3_T400066985_297R	47.01455204	0	1	1	0	0	0	0	0
1	PotVar0043426	47.01634909	0	0	0	1	0	0	0	1
1	C3_T400066838_955F	47.01849819	0	1	1	0	0	0	0	0
1	C3_T400066988_1428R	47.03517339	0	1	1	0	0	0	0	0
1	C3_T400066877_1425F	47.09200556	1	0	0	0	1	0	1	0
1	PotVar0043570	47.13532571	0	0	0	1	0	0	0	1
1	C3_T400066877_1182F	47.25796485	1	0	0	0	1	0	1	0
1	C3_T400004338_1269R	47.29034872	0	0	0	0	1	0	0	0
1	C3_T400004254_723F	47.29177963	0	0	0	1	1	0	1	0
1	PotVar0043740	47.39849851	0	0	0	1	0	0	1	0
1	C3_T400080049_2109F	47.44782669	0	0	0	1	0	0	1	0
1	PotVar0043821	47.45475895	0	0	0	1	0	0	1	0
1	C3_T400004338_258R	47.48271266	0	0	0	0	1	0	0	0
1	C3_T400004241_627F	47.61291236	0	0	0	1	1	0	1	0
1	C3_T400004269_1692F	47.68706652	0	0	0	1	0	0	1	0
1	PotVar0043708	47.7675871	1	0	0	0	1	0	0	0
1	C3_T400080069_265F	47.97143677	0	0	0	0	0	0	1	0
1	C3_T400004354_1141R	48.00388598	1	0	0	0	1	0	0	0
1	C3_T400080038_1214R	48.02536718	0	0	0	0	0	0	1	0
1	C3_T400066867_1875F	48.08219878	1	0	0	0	0	0	0	0
1	C3_T400066867_1818F	48.10258108	1	0	0	0	0	0	0	0
1	PotVar0043815	48.11392569	1	0	0	1	1	0	1	0
1	solcap_snp_c1_14044	48.48823507	1	0	0	1	0	0	1	0
1	C3_T400004200_728F	48.51242013	0	0	0	0	0	1	0	1
1	C3_T400066876_1240F	48.51924653	1	0	0	0	0	0	0	0
1	C3_T400004235_262F	48.53677457	0	0	0	1	0	0	1	0
1	C3_T400066876_1125F	48.58585444	1	0	0	0	0	0	0	0
1	C3_T400066876_1418F	48.58585444	1	0	0	0	0	0	0	0
1	C3_T400066873_1372F	48.60122082	1	0	0	0	0	0	0	0
1	C3_T400004200_1796F	48.63604117	0	0	0	0	0	1	0	1
1	C3_T400004338_1212R	48.65304646	1	0	0	1	0	0	1	0
1	PotVar0072385	48.68683029	1	1	0	0	0	1	0	1
1	C3_T400004191_1823F	48.68981027	0	0	0	0	0	1	0	1
1	C3_T400004191_1867F	48.69635325	0	0	0	0	0	1	0	1
1	solcap_snp_c2_13758	48.69748694	0	0	0	0	0	1	0	1
1	C3_T400004235_634F	48.9610487	1	0	0	1	0	0	1	0
1	C3_T400004191_2045F	48.96676301	0	0	0	0	0	1	0	1
1	C3_T400004319_2158R	48.98510194	0	0	0	1	0	0	1	0
1	C3_T400004354_2174R	49.13937272	0	1	1	0	0	0	0	0
1	C3_T400004200_1073F	49.32640282	0	0	0	1	0	0	1	0
1	solcap_snp_c2_52492	49.4060312	0	0	0	1	0	0	1	0
1	C3_T400004196_606F	49.41458569	0	0	0	1	0	0	1	0
1	C3_T400004354_920R	49.43217573	0	1	1	0	0	0	0	0
1	C3_T400080052_834F	49.43838222	1	0	0	0	0	0	0	0
1	C3_T400004354_686R	49.48106657	0	1	1	0	0	0	0	0
1	C3_T400004595_912R	49.48302008	0	0	0	0	0	1	0	1
1	C3_T400004354_521R	49.52609471	0	1	1	0	0	0	0	0
1	C3_T400080048_102F	49.5695417	1	0	0	0	0	0	0	0
1	C3_T400080060_1157F	49.58823154	1	0	0	0	0	0	0	0
1	C3_T400004354_1571R	49.68988324	0	1	1	0	0	0	0	0
1	C3_T400004354_767R	49.69970503	0	1	1	0	0	0	0	0
1	C3_T400004354_2212R	49.70981387	0	1	1	0	0	0	0	0
1	C3_T400004354_1509R	49.7275605	0	1	1	0	0	0	0	0
1	C3_T400004354_1083R	49.73342612	0	1	1	0	0	0	0	0
1	C3_T400004595_234R	49.83463275	0	1	0	1	0	0	1	0
1	C3_T400004281_330R	49.95126852	1	0	0	0	0	1	0	1
1	C3_T400004322_1100R	49.96083335	0	0	1	0	0	0	0	0
1	C3_T400004347_1606R	49.98055277	1	0	0	0	0	0	0	0
1	C3_T400004244_2849F	50.0296572	0	1	1	0	0	0	0	0
1	C3_T400004344_474R	50.05235559	1	0	0	0	0	0	0	0
1	C3_T400004347_1681R	50.07212464	1	0	0	0	0	0	0	0
1	C3_T400004336_841R	50.19928189	0	1	1	0	0	0	0	0
1	C3_T400004341_459R	50.20426396	1	0	0	0	0	0	0	0
1	PotVar0072158	50.22263731	0	0	0	0	0	1	0	1
1	C3_T400004562_356R	50.4799326	0	0	0	0	0	1	0	1
1	PotVar0072433	50.57114435	0	0	1	0	0	0	0	0
1	PotVar0072443	50.5714132	0	0	1	0	0	0	0	0
1	C3_T400004190_1816F	50.57859139	0	0	0	0	0	0	1	0
1	C3_T400004336_892R	50.79651974	1	0	0	0	0	0	0	0
1	C3_T400004336_795R	50.81007283	1	0	0	0	0	0	0	0
1	C3_T400004550_858R	50.82545588	0	0	0	0	1	0	0	0
1	C3_T400004550_770R	50.83146041	0	0	0	0	1	0	0	0
1	C3_T400004190_1177F	51.06339419	0	1	1	0	0	0	0	0
1	C3_T400004319_566R	51.14659659	1	0	0	0	0	0	0	0
1	PotVar0072139	51.15142354	0	0	0	0	1	0	0	0
1	C3_T400004319_1016R	51.15399318	1	0	0	0	0	0	0	0
1	C3_T400079883_1934F	51.17183869	0	0	0	0	0	1	0	1
1	PotVar0072144	51.28697937	0	1	0	1	0	1	0	1
1	C3_T400004200_2194F	51.52711573	1	0	0	0	0	0	0	0
1	C3_T400004280_1664R	51.56547837	1	0	0	0	0	0	0	0
1	solcap_snp_c2_20508	51.56965977	0	0	0	0	0	1	0	1
1	C3_T400004595_483R	51.64668878	1	0	0	0	0	0	0	0
1	C3_T400004532_1401R	51.66713315	0	0	0	0	1	0	0	0
1	C3_T400004541_125R	51.68641357	0	0	0	0	1	0	0	0
1	C3_T400004521_1174F	51.71551433	1	0	1	0	0	0	0	0
1	C3_T400004544_277R	51.73640648	0	0	0	0	0	0	1	0
1	PotVar0072157	51.74268147	0	0	0	0	0	0	1	0
1	C3_T400004544_155R	51.74347372	0	0	0	0	0	0	1	0
1	C3_T400004531_449R	51.78029828	0	0	0	0	0	0	1	0
1	C3_T400079922_452R	51.82190245	0	0	0	0	0	1	0	1
1	C3_T400079888_1003F	51.8609697	0	1	0	0	1	1	0	1
1	C3_T400079915_304R	51.88634179	0	0	0	1	1	0	1	0
1	C3_T400079921_4125R	52.17827657	0	0	0	1	0	1	1	1
1	solcap_snp_c2_20530	52.32699176	0	0	0	0	0	0	1	0
1	C3_T400079883_1100F	52.41642261	0	0	0	0	0	0	1	0
1	PotVar0098497	52.49858103	0	0	0	0	0	0	1	0
1	C3_T400079888_1165F	52.55280179	0	0	0	0	0	0	1	0
1	C3_T400079888_1098F	52.55553788	0	0	0	0	0	0	1	0
1	PotVar0098430	52.59696133	0	0	0	0	1	0	0	0
1	C3_T400004479_1461F	52.69687926	0	1	0	1	0	0	0	0
1	C3_T400079885_648F	52.77977963	0	0	0	0	1	0	0	0
1	C3_T400004475_582F	52.80750588	0	0	0	1	0	0	0	0
1	C3_T400074559_175F	52.83589247	0	0	0	0	0	1	0	1
1	PotVar0098682	52.83807605	0	0	0	0	0	1	0	1
1	C3_T400079915_450R	52.90669696	0	0	0	1	1	0	0	0
1	PotVar0098809	52.99453671	0	1	0	1	1	0	1	0
1	PotVar0098772	53.05265391	0	1	0	1	1	0	1	0
1	C3_T400004553_770R	53.11066508	0	1	0	0	0	0	0	0
1	C3_T400004550_711R	53.12883814	0	0	1	0	0	0	0	0
1	C3_T400079929_109R	53.29487692	0	0	0	0	1	0	0	0
1	C3_T400079931_816R	53.29487692	0	0	0	0	1	0	0	0
1	C3_T400079894_1107F	53.29487692	0	0	0	0	1	0	0	0
1	C3_T400094749_891R	53.30809505	0	0	0	1	0	0	0	0
1	C3_T400079929_346R	53.37015437	0	0	0	0	1	0	0	0
1	PotVar0098622	53.3956992	0	1	0	1	0	0	1	0
1	C3_T400079929_161R	53.39598677	0	0	0	0	1	0	0	0
1	C3_T400016146_1030F	53.47629001	0	1	0	1	1	0	1	0
1	C3_T400004479_449F	53.58887946	1	0	0	0	0	0	0	0
1	C3_T400004532_691R	53.58887946	1	0	0	0	0	0	0	0
1	PotVar0072239	53.59205985	1	0	0	0	0	0	0	0
1	PotVar0098526	53.60434102	0	0	0	1	0	0	0	0
1	PotVar0072169	53.6432362	1	0	0	0	0	0	0	0
1	C3_T400079931_696R	53.74963527	0	0	0	1	1	0	0	0
1	solcap_snp_c2_16039	53.8106774	0	1	0	1	0	0	1	0
1	C3_T400079910_385R	53.84996001	0	0	0	1	0	0	0	0
1	solcap_snp_c2_20522	53.84996001	0	0	0	1	0	0	0	0
1	C3_T400079915_809R	53.84996001	0	0	0	1	0	0	0	0
1	C3_T400074548_720R	53.85835897	0	0	0	0	1	0	0	0
1	C3_T400074567_1145F	53.85835897	0	0	0	0	1	0	0	0
1	solcap_snp_c2_20513	53.91423753	0	0	0	1	0	0	0	0
1	C3_T400074548_1156R	53.95712995	0	0	0	0	1	0	0	0
1	C3_T400004479_1676F	54.0254854	0	0	1	0	0	0	0	0
1	C3_T400004475_120F	54.0254854	0	0	1	0	0	0	0	0
1	solcap_snp_c2_20507	54.10189185	0	1	0	0	0	0	0	0
1	C3_T400079883_541F	54.16239587	0	1	0	0	0	0	0	0
1	PotVar0098421	54.26877487	0	1	0	0	0	0	0	0
1	C3_T400016152_435F	54.35099378	0	1	0	1	0	0	1	0
1	C3_T400079878_675F	54.36050175	1	0	0	0	0	0	0	0
1	C3_T400074567_848F	54.48856629	0	0	0	1	0	0	0	0
1	C3_T400074548_92R	54.4990034	0	0	0	1	0	0	0	0
1	PotVar0098709	54.50778493	0	0	0	0	1	0	0	0
1	C3_T400074554_966F	54.50778493	0	0	0	0	1	0	0	0
1	C3_T400017677_3729R	54.55874212	0	0	0	0	0	1	0	0
1	C3_T400016152_316F	54.71516099	0	1	0	0	1	0	1	0
1	C3_T400074567_1220F	54.76709522	0	0	0	1	0	0	0	0
1	C3_T400074567_1445F	54.76763363	0	0	0	1	0	0	0	0
1	C3_T400079910_959R	54.80620306	0	0	1	0	0	0	0	0
1	C3_T400074554_929F	54.84352353	0	1	0	1	0	0	0	0
1	solcap_snp_c2_20569	55.08491286	0	0	0	1	0	0	0	0
1	solcap_snp_c2_14623	55.36191621	0	0	0	0	0	1	0	1
1	C3_T400074554_1018F	55.42791772	0	1	0	0	0	0	0	0
1	PotVar0098727	55.47903428	0	1	0	0	0	0	0	0
1	C3_T400065013_689R	55.49537502	0	0	0	0	0	1	0	1
1	solcap_snp_c2_13650	56.08336263	0	0	0	0	0	1	0	0
1	C3_T400016152_280F	56.22275338	0	0	0	1	0	0	0	0
1	C3_T400065013_1073R	56.47802996	0	0	0	0	1	0	0	0
1	C3_T400065034_307R	56.52430739	0	0	0	0	1	0	0	0
1	C3_T400064979_480F	56.75654431	1	0	1	0	0	0	0	0
1	C3_T400017638_511R	56.93394235	0	0	0	0	0	1	0	0
1	C3_T400065013_1544R	56.98118775	1	0	1	0	0	0	0	0
1	PotVar0033409	57.19482356	0	0	0	1	0	1	0	0
1	C3_T400065013_923R	57.29573717	0	0	0	1	0	0	0	0
1	C3_T400065030_1133R	57.38684101	1	0	0	1	0	0	0	0
1	C3_T400064979_810F	57.39166113	0	1	0	0	0	0	0	0
1	C3_T400065030_455R	57.40173611	1	0	0	1	0	0	0	0
1	C3_T400017635_686R	57.4228457	0	0	0	0	0	1	0	0
1	C3_T400017635_1046R	57.4228457	0	0	0	0	0	1	0	0
1	C3_T400065023_1420R	57.43633679	1	0	0	1	0	0	0	0
1	solcap_snp_c1_4745	57.54191989	1	0	0	1	0	0	0	0
1	PotVar0129817	57.58117559	0	0	0	1	0	0	0	0
1	C3_T400065020_2357R	57.69129044	0	0	0	1	0	0	0	0
1	C3_T400017569_633F	57.8491156	1	0	0	0	0	0	0	0
1	C3_T400017716_2111R	57.85242485	0	0	0	0	1	0	0	1
1	C3_T400065028_943R	57.97242435	1	0	0	0	1	1	0	1
1	C3_T400065028_1001R	57.97448159	1	0	0	0	1	1	0	1
1	C3_T400017631_605R	58.02929043	0	0	0	0	0	1	0	0
1	C3_T400017733_815R	58.08239404	0	0	0	1	0	0	0	0
1	C3_T400017727_917R	58.1572803	1	0	1	0	0	0	0	0
1	C3_T400017726_204R	58.24210224	0	0	1	1	0	0	0	0
1	C3_T400017726_354R	58.28757907	0	0	1	1	0	0	0	0
1	C3_T400017569_1311F	58.34173842	0	0	0	1	0	0	0	0
1	C3_T400017610_1202R	58.42321202	0	0	0	0	0	1	0	0
1	C3_T400017744_202R	58.44133921	0	0	1	1	0	0	0	0
1	C3_T400017610_590R	58.4512835	0	0	0	0	0	1	0	0
1	C3_T400017726_1596R	58.45910917	0	0	0	1	0	0	0	0
1	C3_T400017727_382R	58.46108507	0	0	0	1	0	0	0	0
1	C3_T400017727_1057R	58.46196597	0	0	0	1	0	0	0	0
1	C3_T400017726_1500R	58.46381838	0	0	0	1	0	0	0	0
1	C3_T400017563_644F	58.47816843	0	0	1	1	0	0	0	0
1	C3_T400017559_296F	58.48338413	0	0	1	1	0	0	0	0
1	C3_T400017610_1411R	58.51641472	0	0	0	0	0	1	0	0
1	C3_T400017610_160R	58.51641472	0	0	0	0	0	1	0	0
1	PotVar0129827	58.51784073	0	0	0	0	0	0	1	0
1	C3_T400017717_406R	58.57854969	0	0	0	1	0	0	0	0
1	C3_T400017559_184F	58.57854969	0	0	0	1	0	0	0	0
1	C3_T400017609_1756R	58.5827645	0	0	0	0	0	1	0	0
1	C3_T400017609_1267R	58.5827645	0	0	0	0	0	1	0	0
1	C3_T400065020_2396R	58.63020723	0	0	0	0	0	0	1	0
1	C3_T400065020_2727R	58.66998387	0	0	0	0	0	0	1	0
1	C3_T400017570_1143F	58.76368023	0	0	1	0	0	0	0	0
1	C3_T400017569_1696F	58.76549129	0	0	1	0	0	0	0	0
1	C3_T400017708_760R	58.93112438	0	0	1	1	0	0	0	0
1	C3_T400017733_717R	59.00139344	0	1	1	0	0	0	1	0
1	C3_T400017606_2581R	59.07289263	0	0	0	0	0	1	0	0
1	C3_T400017560_189R	59.07319147	0	0	1	0	0	0	0	0
1	solcap_snp_c1_4752	59.10298304	0	0	0	1	1	1	0	1
1	C3_T400017733_1076R	59.12092863	0	1	1	0	0	0	1	0
1	solcap_snp_c1_4748	59.22049129	0	1	1	0	0	0	1	0
1	C3_T400017733_666R	59.25935244	0	1	1	0	0	0	1	0
1	C3_T400065030_1232R	59.27939702	0	0	0	0	0	0	1	0
1	C3_T400065028_210R	59.3248736	0	0	0	0	0	0	1	0
1	solcap_snp_c2_14580	59.32793633	0	0	0	0	0	0	1	0
1	C3_T400017717_282R	59.34761768	0	0	1	0	0	0	0	0
1	C3_T400065029_1289R	59.35920592	0	0	0	0	0	0	1	0
1	C3_T400017734_533R	59.36112566	0	0	0	0	0	0	1	0
1	PotVar0033208	59.44168319	0	0	0	0	1	0	0	1
1	C3_T400017606_2482R	59.66973488	0	0	0	0	0	1	0	0
1	C3_T400017542_885F	59.78916389	0	0	1	0	0	0	0	0
1	C3_T400017542_832F	59.80555977	0	0	1	0	0	0	0	0
1	C3_T400017671_243R	60.1692208	0	0	0	0	1	0	0	1
1	PotVar0033135	60.17938115	0	0	1	0	0	0	0	0
1	C3_T400017674_331R	60.31181543	0	0	0	0	1	0	0	1
1	PotVar0033907	60.40856119	0	0	0	1	1	1	0	1
1	C3_T400017707_631R	60.70371539	1	1	0	0	0	0	1	0
1	solcap_snp_c2_14491	60.70444138	0	0	0	1	1	1	0	1
1	C3_T400017657_166R	60.74754274	0	0	1	0	0	1	0	0
1	PotVar0033883	60.74842331	1	1	0	0	0	0	1	0
1	C3_T400017587_264R	60.84383944	0	0	0	0	0	1	0	0
1	C3_T400017698_1232R	61.02021811	0	0	0	1	1	1	0	1
1	solcap_snp_c2_14493	61.14286067	1	1	0	0	0	0	1	0
1	C3_T400017677_3779R	61.18943098	0	0	0	0	0	0	1	0
1	C3_T400017459_518F	61.31875719	0	0	0	0	1	0	0	1
1	C3_T400017678_430R	61.40071331	0	0	0	0	0	0	1	0
1	C3_T400017675_211R	61.55359901	0	0	0	0	0	0	1	0
1	C3_T400017478_91F	61.75577679	0	0	1	0	1	1	0	1
1	PotVar0033007	61.82381164	0	0	0	1	0	0	0	0
1	C3_T400017667_900R	61.87535347	0	0	1	0	0	0	0	0
1	PotVar0032875	61.96903874	0	0	0	1	0	0	0	0
1	C3_T400017390_1698F	62.17018626	1	1	0	0	0	0	0	0
1	C3_T400017390_1910F	62.34115814	0	0	0	0	1	0	1	0
1	C3_T400046251_83R	62.53519323	0	0	0	1	0	0	0	0
1	C3_T400017667_317R	62.5462552	0	0	0	0	0	0	1	0
1	C3_T400017452_462F	62.62432265	0	0	1	0	1	1	0	1
1	PotVar0033013	62.66107356	1	1	0	0	0	0	0	0
1	PotVar0032910	62.71813389	0	0	0	0	0	0	0	1
1	C3_T400017590_629R	62.74481281	1	1	0	0	0	0	0	0
1	C3_T400017390_1043F	62.75185463	1	1	0	0	0	0	0	0
1	C3_T400017589_553R	62.77228243	1	1	0	0	0	0	0	0
1	C3_T400017390_1511F	62.78862907	1	1	0	0	0	0	0	0
1	PotVar0032879	62.83357025	1	1	0	0	0	0	0	0
1	C3_T400017341_146F	62.83596031	0	0	0	0	0	0	0	1
1	C3_T400017587_665R	62.90022681	1	1	0	0	0	0	0	0
1	C3_T400088761_1500R	63.00658846	0	0	1	0	0	0	0	0
1	C3_T400017451_967F	63.01924991	0	0	1	0	0	0	0	0
1	C3_T400017451_2006F	63.04534059	0	0	1	0	0	0	0	0
1	C3_T400017631_1115R	63.10011174	0	0	1	0	0	0	0	0
1	C3_T400017631_1280R	63.10734457	0	0	1	0	0	0	0	0
1	C3_T400017631_1890R	63.11388631	0	0	1	0	0	0	0	0
1	C3_T400017451_51F	63.13059293	0	0	1	0	0	0	0	0
1	C3_T400017451_920F	63.14566945	0	0	1	0	0	0	0	0
1	C3_T400088761_1137R_varAT	63.20852261	0	0	1	0	0	0	0	0
1	C3_T400017638_327R	63.24686062	0	0	1	0	0	0	0	0
1	C3_T400002220_90R	63.2942406	0	0	0	1	0	0	0	0
1	PotVar0033046	63.29940076	0	0	0	0	1	0	1	0
1	PotVar0126047	63.30824841	0	0	0	1	0	0	0	0
1	C3_T400017451_346F	63.42810713	0	0	1	0	0	0	0	0
1	C3_T400017452_927F	63.43684813	0	0	1	0	0	0	0	0
1	C3_T400017646_311R	63.43684813	0	0	1	0	0	0	0	0
1	C3_T400017646_517R	63.43684813	0	0	1	0	0	0	0	0
1	C3_T400017344_362F	63.44679176	0	0	0	0	1	0	1	0
1	C3_T400017344_106F	63.46644435	0	0	0	0	1	0	1	0
1	PotVar0032987	63.48200158	0	0	0	0	1	0	1	0
1	C3_T400017451_1483F	63.52499709	0	0	1	0	0	0	0	0
1	C3_T400017451_271F	63.52499709	0	0	1	0	0	0	0	0
1	C3_T400017451_1705F	63.52499709	0	0	1	0	0	0	0	0
1	C3_T400017451_871F	63.52499709	0	0	1	0	0	0	0	0
1	C3_T400017634_925R	63.52499709	0	0	1	0	0	0	0	0
1	C3_T400017451_1356F	63.58540028	0	0	1	0	0	0	0	0
1	C3_T400017631_2629R	63.6667456	0	0	1	0	0	0	0	0
1	C3_T400017443_408F	63.76169336	0	0	1	0	0	0	0	0
1	C3_T400017606_2702R	63.77425331	0	0	1	0	0	0	0	0
1	C3_T400017443_531F	63.77655384	0	0	1	0	0	0	0	0
1	C3_T400017630_769R	63.79322685	0	0	1	0	0	0	0	0
1	C3_T400046254_1334F	63.82699039	0	0	0	0	0	0	0	1
1	C3_T400046254_2670F	63.85131007	0	0	0	0	0	0	0	1
1	C3_T400017341_290F	63.90483831	1	0	1	0	0	0	0	0
1	C3_T400017443_760F	63.9127179	0	0	1	0	0	0	0	0
1	C3_T400017326_259F	63.95129334	0	0	0	0	0	0	0	1
1	C3_T400017326_349F	63.95129334	0	0	0	0	0	0	0	1
1	C3_T400017341_743F	63.9630322	1	0	1	0	0	0	0	0
1	C3_T400017341_1460F	64.04681958	1	0	1	0	0	0	0	0
1	C3_T400046254_1197F	64.07977433	0	0	0	0	0	0	0	1
1	C3_T400046254_1413F	64.07977433	0	0	0	0	0	0	0	1
1	C3_T400046254_1097F	64.07977433	0	0	0	0	0	0	0	1
1	C3_T400017577_112R	64.09096604	1	0	1	0	0	0	0	0
1	C3_T400017573_552R	64.13404153	0	0	0	0	1	0	1	0
1	PotVar0033086	64.1479601	0	0	1	0	1	1	1	0
1	C3_T400017609_601R	64.17527481	0	0	1	0	0	0	0	0
1	PotVar0126028	64.17801178	0	1	0	1	0	1	0	0
1	C3_T400017573_2483R	64.19253866	1	0	1	0	0	0	0	0
1	C3_T400017408_3407F	64.19814337	0	0	1	0	0	0	0	0
1	C3_T400017609_1582R_varCG	64.1984756	0	0	1	0	0	0	0	0
1	C3_T400017609_433R	64.1984756	0	0	1	0	0	0	0	0
1	C3_T400017609_397R	64.1984756	0	0	1	0	0	0	0	0
1	C3_T400046254_878F	64.201366	0	0	0	0	0	0	0	1
1	C3_T400017577_179R	64.20280455	1	0	1	0	0	0	0	0
1	C3_T400046254_815F	64.24175009	0	0	0	0	0	0	0	1
1	C3_T400017573_917R	64.32959845	1	0	1	0	0	0	0	0
1	C3_T400017573_709R	64.33115058	1	0	1	0	0	0	0	0
1	C3_T400017573_665R	64.38514189	1	0	1	0	0	0	0	0
1	PotVar0126146	64.42293446	0	1	0	0	0	0	0	0
1	C3_T400046254_2631F	64.46798643	1	0	1	0	0	0	0	0
1	C3_T400046261_443F	64.48202827	1	0	1	0	0	0	0	0
1	C3_T400046261_1594F	64.54443266	1	0	1	0	0	0	0	0
1	C3_T400017590_678R	64.54691656	0	0	1	0	0	0	0	0
1	C3_T400017390_980F	64.54691656	0	0	1	0	0	0	0	0
1	C3_T400046261_386F	64.58508937	1	0	1	0	0	0	0	0
1	C3_T400002184_347F	64.58831996	0	0	0	0	0	0	0	1
1	C3_T400017396_739F	64.59431294	0	0	1	0	0	0	0	0
1	PotVar0126039	64.61699635	0	0	0	1	0	1	0	0
1	C3_T400046261_212F	64.62348466	0	0	0	0	1	0	1	0
1	PotVar0126035	64.63809793	0	0	0	0	0	0	0	1
1	C3_T400046261_1317F	64.64893036	1	0	1	0	0	0	0	0
1	C3_T400046261_1637F	64.65058135	0	0	0	0	1	0	1	0
1	C3_T400046261_2054F	64.66423206	1	0	1	0	0	0	0	0
1	C3_T400046253_358R	64.66499195	1	0	1	0	0	0	0	0
1	C3_T400002201_285F	64.68361285	0	1	0	1	0	1	0	0
1	solcap_snp_c2_40954	64.72019344	0	0	0	0	0	0	0	1
1	C3_T400017587_1292R	64.72926257	0	0	1	0	0	0	0	0
1	C3_T400046252_716R	65.09605477	0	0	0	0	1	0	1	0
1	PotVar0126052	65.29109736	0	0	0	0	0	0	0	1
1	C3_T400002201_867F	65.40117567	0	0	0	0	0	0	0	1
1	C3_T400013309_1600F	65.4219581	0	0	0	0	0	0	1	1
1	PotVar0126043	65.49420734	0	1	0	1	0	1	0	1
1	C3_T400002877_3041R	65.60454633	0	0	0	0	0	0	0	1
1	C3_T400002877_1778R	65.61837912	0	0	0	0	0	0	0	1
1	PotVar0049005	65.67822808	0	0	0	0	0	0	0	1
1	C3_T400013317_2090F	65.6999338	0	0	0	0	0	0	1	1
1	C3_T400002873_1489F	65.74703636	0	0	0	0	0	0	0	1
1	C3_T400013309_283F	65.87708068	0	0	0	0	0	0	0	1
1	solcap_snp_c2_32367	65.97028809	0	0	0	0	0	0	0	1
1	C3_T400013317_2210F	66.01877104	0	0	0	0	0	0	1	1
1	C3_T400013317_1075F	66.01881243	0	0	0	0	0	0	1	1
1	C3_T400013317_1321F	66.05677736	0	0	0	0	0	0	1	1
1	C3_T400013317_757F	66.06404483	0	0	0	0	0	0	1	1
1	C3_T400013331_718F	66.15309473	0	1	0	1	1	0	0	0
1	PotVar0049037	66.16657141	0	1	0	0	0	0	0	1
1	solcap_snp_c2_32359	66.17311507	0	1	0	1	1	0	1	0
1	C3_T400023379_802F	66.43186815	0	1	0	0	0	0	0	1
1	C3_T400013351_383F	66.458449	1	0	1	0	0	1	0	0
1	C3_T400013376_1008R	66.82795974	0	1	0	0	0	0	1	1
1	PotVar0049169	66.82917331	1	0	1	0	0	1	0	0
1	C3_T400023208_201R	67.07563725	1	1	0	0	0	0	0	0
1	C3_T400023272_359R	67.10831275	1	0	1	0	0	1	0	0
1	solcap_snp_c1_9676	67.16471991	1	0	1	0	0	0	1	0
1	C3_T400013309_167F	67.23750387	1	0	1	0	0	0	1	0
1	solcap_snp_c1_9679	67.31939711	1	0	1	0	0	0	1	0
1	C3_T400023277_2016R	67.37463179	1	0	1	0	0	1	1	0
1	C3_T400013309_1393F	67.58312842	0	0	0	0	0	0	1	0
1	C3_T400023336_500F	67.6198924	1	0	1	0	0	1	0	0
1	C3_T400013317_3502F	67.63440243	0	0	0	0	0	0	1	0
1	C3_T400023333_758F	67.67371382	1	0	1	0	0	1	0	0
1	solcap_snp_c1_12118	67.67770152	1	0	1	0	0	1	0	0
1	C3_T400013317_883F	67.68740903	0	0	0	0	0	0	1	0
1	C3_T400013317_961F	67.68740903	0	0	0	0	0	0	1	0
1	C3_T400023211_619R	67.71657404	1	0	0	0	0	0	0	0
1	PotVar0049419	67.74287825	1	0	1	0	0	1	0	0
1	C3_T400023237_1078R	67.75207266	0	1	0	0	0	0	0	0
1	C3_T400023254_660R	67.75793664	1	0	1	0	0	1	0	0
1	PotVar0049521	68.07119108	0	1	0	1	1	0	0	1
1	C3_T400023307_1068F	68.25191579	0	1	0	0	0	0	0	0
1	C3_T400023325_1682F	68.26280607	1	0	1	0	0	0	0	0
1	C3_T400023325_1880F	68.26957689	1	0	1	0	0	0	0	0
1	C3_T400023211_792R	68.38341929	0	1	0	0	0	0	0	0
1	C3_T400023251_1133R	68.41142139	0	1	0	0	0	1	1	1
1	C3_T400013372_215R	68.56450705	0	0	0	0	0	0	1	0
1	C3_T400023297_230F	68.63589779	0	0	0	1	1	0	1	1
1	C3_T400023375_1408F	68.74653936	0	0	0	0	0	0	1	0
1	C3_T400023375_1274F	68.82204884	0	0	0	0	0	0	1	0
1	C3_T400023286_339R	68.83806318	0	0	0	0	0	0	1	0
1	C3_T400023379_618F	68.86014695	0	0	0	0	0	0	1	0
1	PotVar0049174	68.87417643	0	0	0	0	0	0	1	0
1	PotVar0049721	68.93059628	0	1	0	0	0	0	0	0
1	C3_T400023375_160F	68.98799697	0	0	0	0	0	0	1	0
1	solcap_snp_c1_12131	69.05879087	0	0	0	0	0	0	1	0
1	C3_T400023277_1719R	69.12626873	0	0	0	0	0	0	1	0
1	C3_T400023277_102R	69.2482726	0	0	0	0	0	0	1	0
1	C3_T400023277_2978R	69.25599556	0	0	0	0	0	0	1	0
1	C3_T400023279_150R	69.27191403	0	0	0	0	0	0	1	0
1	C3_T400023279_1438R	69.31170421	0	0	0	0	0	0	1	0
1	C3_T400023323_81F	69.31806792	0	0	0	0	0	1	0	0
1	PotVar0049291	69.31996461	0	0	0	0	0	0	1	0
1	C3_T400023249_73R	69.32100612	0	1	0	1	1	0	0	0
1	C3_T400023348_1647F	69.32317991	0	0	0	0	0	0	1	0
1	C3_T400023277_639R	69.32317991	0	0	0	0	0	0	1	0
1	C3_T400023279_414R	69.32317991	0	0	0	0	0	0	1	0
1	C3_T400023349_481F	69.32317991	0	0	0	0	0	0	1	0
1	C3_T400023277_179R	69.32317991	0	0	0	0	0	0	1	0
1	C3_T400023277_1534R	69.32317991	0	0	0	0	0	0	1	0
1	C3_T400023349_86F	69.32317991	0	0	0	0	0	0	1	0
1	C3_T400023190_816R	69.32596522	0	0	1	0	0	0	0	0
1	C3_T400023348_1611F	69.32668186	0	0	0	0	0	0	1	0
1	C3_T400011139_854F	69.32800524	1	1	0	0	0	0	0	0
1	C3_T400023277_2046R	69.36746147	0	0	0	0	0	0	1	0
1	C3_T400083203_564F	69.38112526	1	0	0	0	0	0	0	0
1	PotVar0049351	69.38933025	0	0	0	0	0	0	1	0
1	C3_T400023190_896R	69.39761308	0	0	1	0	0	0	0	0
1	C3_T400023272_184R	69.40344458	0	0	0	0	0	0	1	0
1	PotVar0049594	69.43720659	0	0	0	1	1	0	0	0
1	PotVar0049549	69.45596053	1	0	1	0	0	1	0	0
1	C3_T400023187_1380R	69.48924472	0	0	1	0	0	0	0	0
1	C3_T400023187_931R	69.57568373	0	0	1	0	0	0	0	0
1	C3_T400023251_1607R	69.64535617	0	0	0	0	0	1	0	0
1	C3_T400011141_122F	69.66736931	1	0	0	0	0	0	0	0
1	C3_T400011141_166F	69.66736931	1	0	0	0	0	0	0	0
1	C3_T400081752_728R	69.71673413	1	1	0	0	0	0	0	0
1	PotVar0005994	69.73826461	0	0	0	1	0	0	0	0
1	C3_T400023264_835R	69.77285324	0	0	0	0	0	0	1	0
1	C3_T400023338_453F	69.83819591	0	0	0	0	0	0	1	0
1	C3_T400088166_285R	69.84037559	0	0	0	0	0	0	1	0
1	C3_T400023338_302F	69.84037559	0	0	0	0	0	0	1	0
1	C3_T400023263_353R	69.84037559	0	0	0	0	0	0	1	0
1	C3_T400023263_734R	69.85316144	0	0	0	0	0	0	1	0
1	C3_T400023183_1221R	69.85946897	0	0	1	0	0	1	0	0
1	C3_T400083201_543F	69.90613257	0	1	0	0	0	0	0	0
1	PotVar0049651	70.00077181	0	1	0	1	1	0	0	0
1	C3_T400011122_1582R	70.0420413	0	1	0	0	0	0	0	0
1	C3_T400083215_1567R	70.08674727	0	0	0	1	1	0	0	0
1	PotVar0049427	70.1025726	0	0	0	0	0	0	1	0
1	C3_T400023187_383R	70.11744297	0	1	1	0	0	1	1	0
1	PotVar0049426	70.12535414	0	0	0	0	0	0	1	0
1	C3_T400023313_157F	70.32456261	0	0	0	0	0	0	0	1
1	C3_T400023325_1185F	70.33760995	0	0	0	0	0	0	1	0
1	PotVar0049689	70.33928071	1	0	1	0	0	1	0	0
1	C3_T400023325_1589F	70.34097511	0	0	0	0	0	0	1	0
1	C3_T400023242_871R	70.39967874	0	0	0	0	0	0	0	1
1	C3_T400023183_1158R	70.40268455	0	0	1	1	1	1	0	0
1	C3_T400023323_658F	70.42159808	0	0	0	0	0	0	1	0
1	C3_T400023324_935F	70.44235808	0	0	0	0	0	0	1	0
1	C3_T400023324_1322F	70.44321523	0	0	0	0	0	0	1	0
1	C3_T400023324_1993F	70.44321523	0	0	0	0	0	0	1	0
1	C3_T400023251_1075R	70.44321523	0	0	0	0	0	0	1	0
1	C3_T400023324_1166F	70.44321523	0	0	0	0	0	0	1	0
1	C3_T400023249_226R	70.44321523	0	0	0	0	0	0	1	0
1	C3_T400023325_1827F	70.44356611	0	0	0	0	0	0	1	0
1	C3_T400011124_2158F	70.45872337	1	0	0	0	0	0	0	0
1	C3_T400023240_1433R	70.52999216	0	0	0	0	0	0	0	1
1	C3_T400023237_224R	70.54180248	0	0	0	0	0	0	1	0
1	C3_T400023308_315F	70.54902778	0	0	0	0	0	0	1	0
1	C3_T400023240_1303R	70.57125242	0	0	0	0	0	0	0	1
1	C3_T400023237_883R	70.64705489	0	0	0	0	0	0	0	1
1	C3_T400023236_2367R	70.65438986	0	0	0	0	0	0	1	0
1	C3_T400023310_173F	70.68341279	0	0	0	0	0	0	1	1
1	C3_T400027660_99R	70.69527717	1	1	0	0	0	0	0	0
1	PotVar0006125	70.70617076	0	0	1	0	0	0	0	0
1	PotVar0049628	70.7956202	0	0	0	0	0	0	1	0
1	C3_T400011126_313F	70.84813108	0	1	0	0	0	0	0	0
1	C3_T400011133_161F	70.84813108	0	1	0	0	0	0	0	0
1	C3_T400023304_868F	70.85921266	0	0	0	0	0	0	1	0
1	C3_T400023304_968F	70.86485856	0	0	0	0	0	0	1	0
1	solcap_snp_c2_38406	70.86485856	0	0	0	0	0	0	1	0
1	C3_T400023304_380F	70.86485856	0	0	0	0	0	0	1	0
1	C3_T400023304_503F	70.87934736	0	0	0	0	0	0	1	0
1	C3_T400023242_384R	70.89739268	0	0	0	0	0	0	1	1
1	C3_T400023242_426R	70.93673421	0	0	0	0	0	0	1	1
1	C3_T400023223_119R	70.93738078	0	0	0	0	0	1	0	0
1	C3_T400011112_1710R	70.95775387	0	0	1	0	0	0	0	0
1	C3_T400023297_1237F	70.97230762	0	0	0	0	0	0	1	0
1	C3_T400023216_141R	70.97230762	0	0	0	0	0	0	1	0
1	C3_T400011112_174R	71.00635572	0	0	1	0	0	0	0	0
1	C3_T400023208_948R	71.03838811	0	0	0	0	0	0	1	0
1	PotVar0049542	71.06574011	0	0	0	0	0	0	0	1
1	C3_T400023304_539F	71.06574011	0	0	0	0	0	0	0	1
1	C3_T400016081_1304F	71.06831691	1	0	0	0	0	0	0	0
1	C3_T400081759_3083R	71.07582044	0	1	0	0	0	0	0	0
1	C3_T400081759_2987R	71.08494008	0	1	0	0	0	0	0	0
1	C3_T400081764_1308R	71.08494008	0	1	0	0	0	0	0	0
1	PotVar0006050	71.2298764	1	0	0	0	1	0	0	1
1	C3_T400081770_552F	71.3144714	0	1	0	0	0	0	0	0
1	C3_T400083213_152R	71.3173937	0	0	0	0	0	1	1	0
1	PotVar0006140	71.44680543	0	0	0	1	0	1	1	0
1	C3_T400023235_2137F	71.49930274	0	0	0	0	0	0	1	1
1	PotVar0049567	71.50029583	0	0	0	0	0	0	1	1
1	PotVar0124717	71.5162686	1	1	0	0	1	0	0	1
1	C3_T400011118_214R	71.5454097	0	0	0	0	1	0	0	1
1	PotVar0124722	71.55400382	1	1	0	0	1	0	0	0
1	C3_T400011143_1942F	71.56270568	0	0	0	1	0	1	1	0
1	PotVar0006106	71.57698982	0	0	0	1	0	1	1	0
1	PotVar0049754	71.61958886	0	0	0	0	0	0	0	1
1	C3_T400011128_1815F	71.67936987	0	0	0	0	1	0	0	1
1	solcap_snp_c2_20798	71.75539462	0	0	0	0	1	0	0	1
1	C3_T400081770_708F	72.18540694	0	0	0	0	0	0	0	1
1	C3_T400081759_3623R	72.19676526	0	0	1	1	0	1	0	0
1	solcap_snp_c2_56267	72.21218909	0	0	1	1	0	1	0	0
1	PotVar0018693	72.24274119	0	0	1	0	0	0	0	0
1	C3_T400016059_96F	72.25740552	0	1	0	0	0	0	0	0
1	C3_T400016119_2907R	72.37654194	0	1	0	0	0	0	0	0
1	C3_T400016119_3144R	72.38970318	0	1	0	0	0	0	0	0
1	C3_T400081752_773R	72.39434862	0	0	0	0	0	0	0	1
1	C3_T400081749_1101R	72.39948353	0	0	0	0	0	0	0	1
1	C3_T400027634_1193F	72.40795443	0	0	1	0	0	0	0	0
1	C3_T400027661_598R	72.4107362	0	0	1	0	0	0	0	0
1	C3_T400083202_886F	72.4775787	0	0	0	0	0	1	0	0
1	C3_T400058323_1431F	72.48471015	0	0	1	0	0	0	0	0
1	C3_T400058323_1173F	72.52588442	0	0	1	0	0	0	0	0
1	solcap_snp_c2_2591	72.52907119	0	0	1	0	0	0	0	0
1	C3_T400058323_2093F	72.53076641	0	0	1	0	0	0	0	0
1	C3_T400016060_2968F	72.58531576	0	0	1	1	0	1	0	0
1	C3_T400011138_1549F	72.60049472	0	0	0	0	0	0	1	0
1	C3_T400081724_243F	72.60809673	0	0	0	0	0	0	0	1
1	PotVar0006104	72.61794712	0	0	0	0	0	0	1	0
1	C3_T400016060_2209F	72.63936631	0	0	1	1	0	1	0	0
1	C3_T400016059_336F	72.64566757	0	0	1	1	0	1	0	0
1	C3_T400016084_974F	72.65676969	0	1	0	0	0	0	1	1
1	C3_T400016062_1833F	72.66673268	0	0	1	1	0	1	0	0
1	C3_T400016119_654R	72.67226244	0	0	1	1	0	1	0	0
1	C3_T400016060_2413F	72.67531181	0	0	1	1	0	1	0	0
1	C3_T400081724_102F	72.68169754	0	0	0	0	0	0	0	1
1	solcap_snp_c2_35536	72.71145715	0	0	0	0	0	0	0	1
1	solcap_snp_c2_35537	72.71145715	0	0	0	0	0	0	0	1
1	C3_T400058812_1083F	72.72683217	0	1	0	0	0	0	0	0
1	C3_T400016056_679F	72.74048822	0	0	1	1	0	1	0	0
1	C3_T400058367_688R	72.74195889	0	0	1	0	0	0	0	0
1	C3_T400058366_195R	72.75706324	0	0	1	0	0	0	0	0
1	C3_T400058325_390F	72.76812862	0	0	1	0	0	0	0	0
1	C3_T400058821_268R	72.77696582	0	1	0	0	0	0	0	0
1	C3_T400058815_984R	72.91138692	0	0	1	1	0	1	0	0
[truncated: 20,545 more rows]
